# Supplementary material for: Integrating single-nucleus sequence profiling to reveal the transcriptional dynamics of Alzheimer’s disease, Parkinson’s disease, and multiple sclerosis
Source: J Transl Med. 2023 Sep 21;21:649. doi: 10.1186/s12967-023-04516-6 (PMC10515258; doi:10.1186/s12967-023-04516-6)
Supplement: Supplementary file 2 — Additional file 2: Table S1. Patient pathology and clinical history. [file 12967_2023_4516_MOESM2_ESM.xlsx]

## Sheet: SupTable S1
Supplementary Table S1. Patient pathology and clinical history.
GSE	Case#	Region	Age	Gender	PMI	Diagnosis	APoE	Tangle.Stage	Plaque.Stage	LB Braak.Stage	SN neuro loss	Clinical History	Inflammatory-demyelinating lesion stage	DMGM (upper, in % of GM)	DMGM (deep, in % of GM)	DMWM (in % of WM)	RIN	Disease duration (years)	Clinical disease course	Fraction of reads in cells
GSE138852	AD1	EC	91	Male	8	AD	NA	VI	-	-	-	Cause of death: Dementia Alzheimer's - 11 years, Colonic cancer - 23 years, Subdural haematoma - 18 years Age at onset: 80 Disease duration: ~11 years June 2009 MMSE = 18/30 Feb 2010 MMSE = 22/30 1 brother and 1 sister had late onset AD, other brother unknown	-	-	-	-	-	-	-	-
	AD2	EC	83.8	Male	10	AD	E3/E4	VI	-	-	-	Cause of death: Congestive Cardiac Failure, Generalised Atherosclerosis Age at onset: 78 Disease duration: ~6 years CT brain scan January 2001: Normal appearances for age	-	-	-	-	-	-	-	-
	AD3	EC	67.8	Female	21	AD	NA	VI	-	-	-	Cause of death: Alzheimer's disease, Neurodegenerative disorder Age at onset: 57 Disease duration: ~ 10 years Sept 2005 MMSE = 30/30 Dec 2009 MMSE = 15/30 March 2010 MRI: Cerebral and pontine atrophy with moderate, slightly asymmetric hippocampal thinning. These appearances could be seen as Alzheimer’s. March 2010 SPECT: Consistent with Alzheimer’s dementia with some changes in the basal ganglia,…	-	-	-	-	-	-	-	-
	AD4	EC	83	Female	34	AD	E3/E3	VI	-	-	-	Cause of death: Hypostatic pneumonia - days, Dementia - years Age at onset: 64 Disease duration: ~19 years No available relevant information	-	-	-	-	-	-	-	-
	AD5	EC	73	Male	9.5	AD	E4/E4	VI	-	-	-	Cause of death: Pneumonia - 4 days, Acute myocardial infarction - 1 week, Alzheimer's disease - 9 years Age at onset: 63 Disease duration: ~10 years May 2009 MMSE = 5/30	-	-	-	-	-	-	-	-
	AD6	EC	74.6	Male	30	AD	E3/E4	VI	-	-	-	Cause of death: Pneumonia - 4 days, Atypical Alzheimer's dementia - 7 years Age at onset:67 Disease duration~9 years Oct 2006 MMSE = 10/30 Oct 2006 MRI: Findings included generalised cerebral atrophy with particular atrophy of the hippocampi and entorhinal cortex bilaterally, worse on the right. This pattern of atrophy was felt radiologically to be most consistent with Alzheimer’s Oct 2006 SPECT:…	-	-	-	-	-	-	-	-
	Ctl1	EC	67.3	Female	24	Control	E3/E3	-	-	-	-	Cause of death: Pulmonary thromboembolism, Deep venous thrombosis No cognitive impairment according to treating GP	-	-	-	-	-	-	-	-
	Ctl2	EC	82.7	Female	28.5	Control	E3/E3	-	-	-	-	Cause of death: Cardiac Tamponade - haemopericardium, Ruptured Acute Posterolateral Left Ventricular Myocardial Infarction, Ischaemic Coronary Artery Disease No cognitive impairment, maybe some aged related forgetfulness according to daughter	-	-	-	-	-	-	-	-
	Ctl3	EC	72.6	Male	42.5	Control	E3/E3	-	-	-	-	Cause of death: Ischaemic Heart Disease No cognitive impairment according to treating GP	-	-	-	-	-	-	-	-
	Ctl4	EC	75.6	Male	46	Control	E3/E4	-	-	-	-	Cause of death: Abdominal aortic aneurysm No cognitive impairment according to treating GP	-	-	-	-	-	-	-	-
	Ctl5	EC	77.5	Male	53.5	Control	E3/E3	-	-	-	-	Cause of death: Acute posterolateral myocardial infarction, Left circumflex artery thrombosis Not sufficient clinical information to determine cognitive history	-	-	-	-	-	-	-	-
	Ctl6	EC	82.7	Male	27	Control	E2/E4	-	-	-	-	Cause of death: Unexplained sudden death in a man with metastatic carcinoid tumour of the caecum No cognitive impairment according to treating GP	-	-	-	-	-	-	-	-
GSE174367	AD1	FC	81	M	2.87	AD	e23	Stage 6	Stage B	-	-	-	-	-	-	-	-	-	-	-
	AD2	FC	89	F	4.08	AD	e33	Stage 6	Stage C	-	-	-	-	-	-	-	-	-	-	-
	AD3	FC	90	M	4.23	AD	e23	Stage 5	Stage C	-	-	-	-	-	-	-	-	-	-	-
	AD4	FC	87	F	4.25	AD	e34	Stage 6	Stage C	-	-	-	-	-	-	-	-	-	-	-
	AD5	FC	90	F	4.42	AD	e33	Stage 6	Stage C	-	-	-	-	-	-	-	-	-	-	-
	AD6	FC	80	M	3.75	AD	e33	Stage 5	Stage C	-	-	-	-	-	-	-	-	-	-	-
	AD7	FC	90	F	3.88	AD	e33	Stage 6	Stage C	-	-	-	-	-	-	-	-	-	-	-
	AD8	FC	86	M	4.47	AD	e34	Stage 6	Stage C	-	-	-	-	-	-	-	-	-	-	-
	AD9	FC	90	M	5	AD	e33	Stage 5	Stage B	-	-	-	-	-	-	-	-	-	-	-
	AD10	FC	89	F	3.88	AD	e34	Stage 6	Stage B	-	-	-	-	-	-	-	-	-	-	-
	AD11	FC	90	F	4.17	AD	NA	Stage 6	Stage B	-	-	-	-	-	-	-	-	-	-	-
	AD12	FC	90	M	3.75	AD	e34	Stage 6	Stage B	-	-	-	-	-	-	-	-	-	-	-
	Ctl1	FC	79	M	5	Control	NA	NA	NA	-	-	-	-	-	-	-	-	-	-	-
	Ctl2	FC	90	F	2.92	Control	e33	Stage 2	None	-	-	-	-	-	-	-	-	-	-	-
	Ctl3	FC	74	F	7.75	Control	NA	Stage I	NA	-	-	-	-	-	-	-	-	-	-	-
	Ctl4	FC	83	M	1.8	Control	e33	Stage 2	None	-	-	-	-	-	-	-	-	-	-	-
	Ctl5	FC	90	M	4	Control	e33	Stage 2	Stage B	-	-	-	-	-	-	-	-	-	-	-
	Ctl6	FC	79	F	4.25	Control	NA	Stage 1	NA	-	-	-	-	-	-	-	-	-	-	-
	Ctl7	FC	79	M	NA	Control	NA	Stage 2	NA	-	-	-	-	-	-	-	-	-	-	-
	Ctl8	FC	79	M	7	Control	NA	Stage 0	NA	-	-	-	-	-	-	-	-	-	-	-
GSE157783	PD1	Midbrain	71	F	25	PD	-	-	-	5	severe	-	-	-	-	-	-	-	-	-
	PD2	Midbrain	57	M	24	PD	-	-	-	6	severe	-	-	-	-	-	-	-	-	-
	PD3	Midbrain	71	M	24	PD	-	-	-	6	severe	-	-	-	-	-	-	-	-	-
	PD4	Midbrain	69	M	13	PD	-	-	-	6	severe	-	-	-	-	-	-	-	-	-
	PD5	Midbrain	71	M	25	PD	-	-	-	5	severe	-	-	-	-	-	-	-	-	-
	Ctl1	Midbrain	-	F	29	Control	-	-	-	-	mild	-	-	-	-	-	-	-	-	-
	Ctl2	Midbrain	-	M	16	Control	-	-	-	-	none	-	-	-	-	-	-	-	-	-
	Ctl3	Midbrain	-	M	22	Control	-	-	-	-	none	-	-	-	-	-	-	-	-	-
	Ctl4	Midbrain	-	M	5	Control	-	-	-	-	none	-	-	-	-	-	-	-	-	-
	Ctl5	Midbrain	-	M	8	Control	-	-	-	-	none	-	-	-	-	-	-	-	-	-
	Ctl6	Midbrain	-	M	12	Control	-	-	-	-	none	-	-	-	-	-	-	-	-	-
GSE118257	Ctl1	motor-premotor	82	male	21	Control	-	-	-	-	-	-	Control	NA	NA	NA	8.5	NA	NA	0.549
	Ctl2	prefrontal	61	female	15	Control	-	-	-	-	-	-	Control	NA	NA	NA	7.3	NA	NA	0.421
	Ctl3	motor-premotor	64	male	18	Control	-	-	-	-	-	-	Control	NA	NA	NA	7.5	NA	NA	0.659
	Ctl4	prefrontal	68	male	30	Control	-	-	-	-	-	-	Control	NA	NA	NA	8.5	NA	NA	0.719
	Ctl5	temporo-parietal	35	male	22	Control	-	-	-	-	-	-	Control	NA	NA	NA	6.8	NA	NA	0.843
	Ctl6	prefrontal	34	female	27	Control	-	-	-	-	-	-	Control	NA	NA	NA	7.4	NA	NA	0.728
	Ctl7	prefrontal	39	male	16	Control	-	-	-	-	-	-	Control	NA	NA	NA	7.5	NA	NA	0.645
	Ctl8	prefrontal	44	female	19	Control	-	-	-	-	-	-	Control	NA	NA	NA	7.1	NA	NA	0.713
	Ctl9	prefrontal	54	female	6	Control	-	-	-	-	-	-	Control	NA	NA	NA	8.5	NA	NA	0.454
	MS1	motor-premotor	35	female	9	MS	-	-	-	-	-	-	Acute-chronic active	26	7	28	7	5	SP	0.671
	MS2	motor-premotor	50	female	22	MS	-	-	-	-	-	-	Acute-chronic active	51	20	62	8.9	23	SP	0.678
	MS3	temporo-parietal	51	female	10	MS	-	-	-	-	-	-	Acute-chronic active	26	17	38	9	23	SP	0.469
	MS4	prefrontal	42	female	11	MS	-	-	-	-	-	-	Acute-chronic active	40	16	38	8.7	6	PP	0.668
	MS5	temporo-parietal	34	female	12	MS	-	-	-	-	-	-	Acute-chronic active	12	6	11	8.9	11	SP	0.59
	MS6	prefrontal	40	male	27	MS	-	-	-	-	-	-	Acute-chronic active	30	9	43	7.9	16	SP	0.753
	MS7	prefrontal	40	male	27	MS	-	-	-	-	-	-	Acute-chronic active	49	33	93	7.6	16	SP	0.578
	MS8	prefrontal	50	female	22	MS	-	-	-	-	-	-	Acute-chronic active	32	7	67	8.9	23	SP	0.682
	MS9	temporo-parietal	55	male	16	MS	-	-	-	-	-	-	Chronic inactive	64	21	42	7.1	43	SP	0.59
	MS10	temporo-parietal	53	male	13	MS	-	-	-	-	-	-	Chronic inactive	31	7	46	7	16	SP	0.544
	MS11	temporo-parietal	48	female	21	MS	-	-	-	-	-	-	Chronic inactive	23	6	23	9.1	29	SP	0.416
	MS12	prefrontal	44	female	20	MS	-	-	-	-	-	-	Chronic inactive	41	6	12	9	19	SP	0.708
