# Supplementary material for: Integrating single-nucleus sequence profiling to reveal the transcriptional dynamics of Alzheimer’s disease, Parkinson’s disease, and multiple sclerosis
Source: J Transl Med. 2023 Sep 21;21:649. doi: 10.1186/s12967-023-04516-6 (PMC10515258; doi:10.1186/s12967-023-04516-6)
Supplement: Supplementary file 3 — Additional file 3: Table S2. Upregulated-genes in AD. [file 12967_2023_4516_MOESM3_ESM.xlsx]

## Sheet: SupTable S2
Supplementary Table S2. Upregulated-genes in AD.
Celltype	Symbol	p_val	avg_log2FC	pct.1	pct.2	p_val_adj	diffrence	Disease
Astrocytes	LINGO1	1.18969e-190	3.35845	0.887	0.403	6.09952e-186	0.484	AD
Astrocytes	HSPA1A	1.59676e-66	2.22853	0.536	0.235	8.1866e-62	0.301	AD
Astrocytes	GFAP	4.90303e-157	2.10021	0.881	0.412	2.51378e-152	0.469	AD
Astrocytes	DNAJB2	7.99264e-43	2.05883	0.348	0.126	4.09783e-38	0.222	AD
Astrocytes	SPP1	1.90937e-51	1.99161	0.377	0.124	9.78932e-47	0.253	AD
Astrocytes	CRYAB	1.22459e-62	1.86343	0.658	0.384	6.27847e-58	0.274	AD
Astrocytes	HSPB1	6.74482e-69	1.68588	0.583	0.238	3.45807e-64	0.345	AD
Astrocytes	RHPN1	1.41417e-33	1.57615	0.341	0.137	7.25044e-29	0.204	AD
Astrocytes	MT-CO2	2.73987e-37	1.55702	0.495	0.271	1.40473e-32	0.224	AD
Astrocytes	MT-ND4	1.52006e-40	1.5129	0.558	0.324	7.79333e-36	0.234	AD
Astrocytes	ITGB4	6.98894e-36	1.47553	0.403	0.182	3.58323e-31	0.221	AD
Astrocytes	MT-CYB	7.12118e-30	1.38854	0.389	0.187	3.65103e-25	0.202	AD
Excitatory	LINGO1	5.92913e-61	3.45292	0.979	0.429	3.03987e-56	0.55	AD
Excitatory	HSPA1A	1.95801e-38	3.44122	0.755	0.088	1.00387e-33	0.667	AD
Excitatory	GFAP	3.66638e-25	3.13445	0.563	0.054	1.87975e-20	0.509	AD
Excitatory	SPP1	4.91561e-22	2.54868	0.581	0.129	2.52023e-17	0.452	AD
Excitatory	BOK	1.55746e-15	2.51629	0.395	0.041	7.9851e-11	0.354	AD
Excitatory	CRYAB	1.26797e-34	2.49223	0.811	0.299	6.50088e-30	0.512	AD
Excitatory	DNAJB1	2.88381e-15	2.49044	0.366	0.02	1.47853e-10	0.346	AD
Excitatory	QDPR	2.65673e-19	2.32932	0.558	0.136	1.3621e-14	0.422	AD
Excitatory	DNAJB2	5.23212e-16	2.10156	0.528	0.156	2.68251e-11	0.372	AD
Excitatory	CNTN2	3.26065e-12	2.07631	0.395	0.095	1.67173e-07	0.3	AD
Excitatory	HSPB1	1.0991e-11	1.96982	0.348	0.054	5.63509e-07	0.294	AD
Excitatory	NDRG2	1.49887e-15	1.85692	0.552	0.19	7.68468e-11	0.362	AD
Excitatory	GPRC5B	2.58782e-11	1.81987	0.413	0.122	1.32678e-06	0.291	AD
Excitatory	MT3	7.23054e-15	1.81683	0.531	0.177	3.7071e-10	0.354	AD
Excitatory	PLXNB1	1.30745e-08	1.7894	0.263	0.041	0.000670332	0.222	AD
Excitatory	CSRP1	1.4493e-08	1.76704	0.289	0.061	0.000743055	0.228	AD
Excitatory	PACS2	8.38507e-08	1.76084	0.26	0.054	0.00429903	0.206	AD
Excitatory	RAPGEF3	6.33583e-08	1.69343	0.292	0.075	0.00324838	0.217	AD
Excitatory	MAT2A	3.51674e-08	1.61645	0.289	0.068	0.00180303	0.221	AD
Excitatory	NDRG1	1.12682e-08	1.58855	0.369	0.122	0.00057772	0.247	AD
Excitatory	CNP	1.55908e-09	1.58688	0.392	0.129	7.9934e-05	0.263	AD
Excitatory	ERBB2IP	2.8399e-07	1.58112	0.298	0.088	0.0145602	0.21	AD
Excitatory	CERCAM	3.68695e-08	1.4992	0.378	0.143	0.0018903	0.235	AD
Excitatory	BIN1	9.09027e-08	1.48438	0.395	0.17	0.00466058	0.225	AD
Excitatory	CLK1	2.52855e-09	1.46305	0.425	0.156	0.000129639	0.269	AD
Excitatory	MBP	4.22372e-10	1.40686	0.563	0.313	2.1655e-05	0.25	AD
Excitatory	GLUL	2.68064e-07	1.36919	0.33	0.109	0.0137437	0.221	AD
Excitatory	MT-ATP6	1.12552e-08	1.26265	0.617	0.401	0.000577056	0.216	AD
Excitatory	PSAP	3.246e-08	1.18684	0.543	0.32	0.00166423	0.223	AD
Excitatory	PLP1	2.16995e-13	1.12212	0.673	0.347	1.11253e-08	0.326	AD
Inhibitory	XIST	1.02014e-22	1.84568	0.587	0.113	5.23027e-18	0.474	AD
Inhibitory	NEAT1	7.34898e-10	1.4891	0.44	0.175	3.76782e-05	0.265	AD
Inhibitory	LINGO1	4.60749e-09	1.37982	0.688	0.456	0.000236226	0.232	AD
Microglia	LINGO1	1.21129e-39	2.88489	0.78	0.361	6.21028e-35	0.419	AD
Microglia	FKBP5	7.51427e-35	2.39324	0.629	0.151	3.85257e-30	0.478	AD
Microglia	DPYD	3.61822e-24	2.0557	0.569	0.198	1.85506e-19	0.371	AD
Microglia	SLC11A1	6.35757e-17	1.98429	0.323	0.059	3.25953e-12	0.264	AD
Microglia	MT-ND4	1.06792e-16	1.97751	0.461	0.17	5.47525e-12	0.291	AD
Microglia	SPP1	6.13363e-24	1.82439	0.724	0.358	3.14471e-19	0.366	AD
Microglia	MT-ND2	1.21783e-11	1.70795	0.31	0.093	6.24381e-07	0.217	AD
Microglia	MT-CYB	9.78695e-11	1.60435	0.302	0.096	5.01777e-06	0.206	AD
Microglia	RP11-556E13.1	3.19902e-15	1.60023	0.5	0.222	1.64014e-10	0.278	AD
Microglia	FMN1	4.17037e-12	1.56109	0.431	0.198	2.13815e-07	0.233	AD
Microglia	MT-CO3	1.65839e-13	1.48531	0.418	0.157	8.50254e-09	0.261	AD
Oligodendrocytes	LINGO1	0	2.90854	0.82	0.333	0	0.487	AD
Oligodendrocytes	HSPA1A	9.43395e-202	2.51032	0.459	0.163	4.83679e-197	0.296	AD
Oligodendrocytes	NEAT1	0	2.27549	0.701	0.349	0	0.352	AD
Oligodendrocytes	FKBP5	1.85567e-183	2.07214	0.286	0.022	9.51403e-179	0.264	AD
Oligodendrocytes	GFAP	4.37119e-136	1.93673	0.314	0.079	2.24111e-131	0.235	AD
Oligodendrocytes	MT-ND4	4.47949e-114	1.35439	0.465	0.223	2.29663e-109	0.242	AD
Oligodendrocytes	HSP90AB1	7.34553e-95	1.35317	0.39	0.188	3.76606e-90	0.202	AD
Oligodendrocytes	XIST	1.29151e-109	1.26357	0.267	0.057	6.62158e-105	0.21	AD
OPCs	LINGO1	1.21286e-124	3.31272	0.916	0.432	6.21833e-120	0.484	AD
OPCs	CRYAB	2.22352e-66	2.62073	0.579	0.162	1.14e-61	0.417	AD
OPCs	GFAP	1.15425e-56	2.49478	0.451	0.092	5.91784e-52	0.359	AD
OPCs	HSPA1A	1.23726e-57	2.44986	0.54	0.152	6.34346e-53	0.388	AD
OPCs	DNAJB2	2.11089e-49	2.25993	0.384	0.071	1.08225e-44	0.313	AD
OPCs	MT-ND4	4.93857e-60	2.19346	0.621	0.212	2.532e-55	0.409	AD
OPCs	BOK	1.20203e-40	1.99688	0.287	0.039	6.16282e-36	0.248	AD
OPCs	MT-ATP6	4.15087e-38	1.96979	0.415	0.118	2.12815e-33	0.297	AD
OPCs	SPP1	6.67812e-37	1.88741	0.398	0.115	3.42387e-32	0.283	AD
OPCs	HSPB1	1.16709e-33	1.87104	0.309	0.067	5.98365e-29	0.242	AD
OPCs	CNTN2	2.27339e-31	1.81462	0.318	0.078	1.16557e-26	0.24	AD
OPCs	MT-CYB	5.35488e-34	1.78124	0.412	0.128	2.74545e-29	0.284	AD
OPCs	MT-CO3	2.93168e-41	1.75199	0.574	0.245	1.50307e-36	0.329	AD
OPCs	MT-CO2	4.00547e-35	1.73634	0.574	0.278	2.0536e-30	0.296	AD
OPCs	MT-ND2	5.1e-27	1.70955	0.357	0.117	2.61477e-22	0.24	AD
OPCs	QDPR	6.77718e-23	1.53944	0.382	0.157	3.47466e-18	0.225	AD
OPCs	HSP90AA1	2.13678e-27	1.48525	0.474	0.219	1.09552e-22	0.255	AD
OPCs	MT3	2.47205e-28	1.44707	0.563	0.32	1.26742e-23	0.243	AD
OPCs	NEAT1	4.34097e-22	1.3413	0.373	0.155	2.22562e-17	0.218	AD
OPCs	HIF3A	2.95401e-26	1.32868	0.496	0.246	1.51452e-21	0.25	AD
Pericytes	LINGO1	1.72459e-10	3.22253	0.917	0.296	8.84199e-06	0.621	AD
Pericytes	MT-ND2	2.36112e-07	2.75336	0.708	0.148	0.0121055	0.56	AD
Pericytes	IFITM2	4.54416e-05	2.66781	0.417	0.056	1	0.361	AD
Pericytes	HSPA1A	3.84299e-05	2.6394	0.625	0.204	1	0.421	AD
Pericytes	HSPB1	2.49546e-05	2.48049	0.667	0.204	1	0.463	AD
Pericytes	SERPINH1	6.38349e-05	2.40589	0.375	0.037	1	0.338	AD
Pericytes	KIAA0930	6.38349e-05	2.25255	0.375	0.037	1	0.338	AD
Pericytes	CSRP1	4.46442e-06	2.24809	0.417	0.019	0.228891	0.398	AD
Pericytes	HSP90AA1	1.2747e-06	2.19107	0.708	0.204	0.0653539	0.504	AD
Pericytes	BOK	3.85438e-05	2.18745	0.292	0	1	0.292	AD
Pericytes	CAMK2N1	1.66908e-05	2.1663	0.375	0.019	0.855738	0.356	AD
Pericytes	FKBP4	7.76132e-05	2.14403	0.333	0.019	1	0.314	AD
Pericytes	NDRG2	5.80363e-05	2.1222	0.542	0.13	1	0.412	AD
Pericytes	MT-ATP6	3.67334e-08	2.12172	0.833	0.148	0.00188332	0.685	AD
Pericytes	MYL12B	0.000868608	2.10362	0.25	0.019	1	0.231	AD
Pericytes	APLP1	0.0010152	2.06524	0.25	0.019	1	0.231	AD
Pericytes	MT-ND4	2.27671e-06	2.05499	0.792	0.259	0.116727	0.533	AD
Pericytes	GFAP	2.24944e-05	2.04955	0.542	0.093	1	0.449	AD
Pericytes	RHOB	1.67786e-05	2.04953	0.5	0.074	0.860239	0.426	AD
Pericytes	PTMA	8.14929e-05	2.0356	0.583	0.204	1	0.379	AD
Pericytes	JAG1	0.00366762	2.00615	0.333	0.074	1	0.259	AD
Pericytes	PSAP	1.39967e-05	1.99266	0.625	0.167	0.717609	0.458	AD
Pericytes	MT-ND3	7.66922e-06	1.98927	0.75	0.278	0.393201	0.472	AD
Pericytes	PLOD1	0.00386681	1.95157	0.25	0.037	1	0.213	AD
Pericytes	DNAJB1	0.00109679	1.94681	0.25	0.019	1	0.231	AD
Pericytes	CRYAB	4.65089e-05	1.89637	0.667	0.278	1	0.389	AD
Pericytes	KLC1	0.00108061	1.89151	0.292	0.037	1	0.255	AD
Pericytes	BSG	0.00010257	1.86872	0.625	0.204	1	0.421	AD
Pericytes	AC018890.6	0.00440357	1.8301	0.25	0.037	1	0.213	AD
Pericytes	FERMT2	0.000688566	1.8169	0.375	0.074	1	0.301	AD
Pericytes	BIN1	0.00286475	1.80579	0.292	0.056	1	0.236	AD
Pericytes	MXD4	0.000273374	1.78948	0.292	0.019	1	0.273	AD
Pericytes	CNTN2	0.00815414	1.77862	0.333	0.111	1	0.222	AD
Pericytes	QDPR	0.00293571	1.77221	0.333	0.074	1	0.259	AD
Pericytes	HIF1A-AS2	0.00410383	1.76779	0.292	0.056	1	0.236	AD
Pericytes	APOD	0.00253021	1.76444	0.667	0.352	1	0.315	AD
Pericytes	COL4A2	0.0118638	1.73522	0.333	0.111	1	0.222	AD
Pericytes	ATF4	0.000289119	1.73259	0.333	0.037	1	0.296	AD
Pericytes	MIR4435-2HG	0.00170215	1.72856	0.417	0.111	1	0.306	AD
Pericytes	RPS28	0.00101888	1.71379	0.458	0.13	1	0.328	AD
Pericytes	AHSA1	0.00293571	1.68333	0.333	0.074	1	0.259	AD
Pericytes	SRGN	0.00317249	1.68215	0.25	0.037	1	0.213	AD
Pericytes	NUPR1	0.00877437	1.6681	0.292	0.074	1	0.218	AD
Pericytes	MT-CYB	0.00283294	1.66126	0.583	0.296	1	0.287	AD
Pericytes	PRDX5	0.000475126	1.66119	0.333	0.037	1	0.296	AD
Pericytes	SLC27A4	0.000313653	1.63755	0.375	0.056	1	0.319	AD
Pericytes	IFITM3	0.00270684	1.62607	0.667	0.37	1	0.297	AD
Pericytes	CEBPD	0.0171029	1.59394	0.458	0.222	1	0.236	AD
Pericytes	MT-CO3	6.0148e-07	1.58798	0.917	0.407	0.0308379	0.51	AD
Pericytes	DNAJA1	0.005007	1.58466	0.25	0.037	1	0.213	AD
Pericytes	CGGBP1	0.00832464	1.55732	0.292	0.074	1	0.218	AD
Pericytes	RPL18	0.01133	1.55677	0.333	0.111	1	0.222	AD
Pericytes	PRELP	0.0064518	1.54989	0.417	0.167	1	0.25	AD
Pericytes	MT-ND1	0.00117748	1.53723	0.542	0.185	1	0.357	AD
Pericytes	TIMP1	0.0129986	1.53165	0.333	0.111	1	0.222	AD
Pericytes	HSP90AB1	0.00766235	1.51701	0.458	0.222	1	0.236	AD
Pericytes	KLF9	0.00343374	1.49017	0.292	0.056	1	0.236	AD
Pericytes	ROCK1	0.00924569	1.4834	0.292	0.074	1	0.218	AD
Pericytes	AC090498.1	0.0017359	1.47569	0.292	0.037	1	0.255	AD
Pericytes	DYNLL1	0.015496	1.4669	0.375	0.148	1	0.227	AD
Pericytes	TUBA1B	0.000584954	1.46431	0.417	0.074	1	0.343	AD
Pericytes	RPL4	0.00115756	1.46418	0.292	0.037	1	0.255	AD
Pericytes	RPL18A	0.00877437	1.46268	0.292	0.074	1	0.218	AD
Pericytes	PACSIN2	0.00469652	1.45624	0.25	0.037	1	0.213	AD
Pericytes	FLNA	0.0102566	1.45045	0.292	0.074	1	0.218	AD
Pericytes	H1FX	0.00548827	1.44301	0.292	0.056	1	0.236	AD
Pericytes	PTMS	0.00780863	1.43913	0.333	0.093	1	0.24	AD
Pericytes	ARHGAP26	0.00720886	1.42809	0.458	0.204	1	0.254	AD
Pericytes	MT-CO2	4.33414e-06	1.41972	0.917	0.444	0.222211	0.473	AD
Pericytes	C1S	0.0326957	1.41564	0.375	0.148	1	0.227	AD
Pericytes	AEBP1	0.0162655	1.40949	0.333	0.111	1	0.222	AD
Pericytes	DNAJB2	0.0120688	1.36589	0.333	0.093	1	0.24	AD
Pericytes	PTH1R	0.00143665	1.35644	0.417	0.093	1	0.324	AD
Pericytes	C12orf57	0.00179864	1.35314	0.333	0.056	1	0.277	AD
Pericytes	TPI1	0.0136012	1.31749	0.333	0.111	1	0.222	AD
Pericytes	RPS7	0.0181268	1.2942	0.417	0.185	1	0.232	AD
Pericytes	IGFBP7	0.00169622	1.28685	0.667	0.296	1	0.371	AD
Pericytes	SPARC	0.00397364	1.26591	0.375	0.093	1	0.282	AD
Pericytes	FO538757.2	0.00366762	1.24125	0.333	0.074	1	0.259	AD
Pericytes	KIZ-AS1	0.0132265	1.22471	0.292	0.074	1	0.218	AD
Pericytes	TTLL7	0.0169994	1.20429	0.333	0.111	1	0.222	AD
Pericytes	BDNF-AS	0.0281194	1.19331	0.333	0.13	1	0.203	AD
Pericytes	CDKAL1	0.035625	1.16181	0.333	0.13	1	0.203	AD
Pericytes	FXR1	0.00627621	1.14845	0.333	0.074	1	0.259	AD
Pericytes	RAB11B	0.0104623	1.13293	0.333	0.093	1	0.24	AD
Pericytes	NFASC	0.00518161	1.12085	0.292	0.056	1	0.236	AD
Pericytes	SLC3A2	0.0153529	1.08189	0.292	0.074	1	0.218	AD
Pericytes	CD81	0.0148339	1.07487	0.417	0.167	1	0.25	AD
Pericytes	CNP	0.0239911	1.0674	0.333	0.111	1	0.222	AD
Pericytes	NCOR1	0.0342666	1.06614	0.333	0.13	1	0.203	AD
Pericytes	MYL6	0.00652157	1.06282	0.417	0.13	1	0.287	AD
Pericytes	CD99	0.0109753	1.06257	0.333	0.093	1	0.24	AD
