# Supplementary material for: Integrating single-nucleus sequence profiling to reveal the transcriptional dynamics of Alzheimer’s disease, Parkinson’s disease, and multiple sclerosis
Source: J Transl Med. 2023 Sep 21;21:649. doi: 10.1186/s12967-023-04516-6 (PMC10515258; doi:10.1186/s12967-023-04516-6)
Supplement: Supplementary file 4 — Additional file 4: Table S3. Upregulated-genes in PD. [file 12967_2023_4516_MOESM4_ESM.xlsx]

## Sheet: SupTable S3
Supplementary Table S3. Upregulated-genes in PD.
Celltype	Symbol	p_val	avg_log2FC	pct.1	pct.2	p_val_adj	diffrence	Disease
Astrocytes	ST6GAL1	5.25511e-76	1.0281	0.427	0.197	2.6943e-71	0.23	PD
Astrocytes	SMTN	1.98422e-130	1.35556	0.451	0.137	1.01731e-125	0.314	PD
Astrocytes	SLC38A2	1.41963e-156	1.09526	0.496	0.14	7.27846e-152	0.356	PD
Astrocytes	RANBP3L	1.20037e-185	1.24958	0.828	0.573	6.15432e-181	0.255	PD
Astrocytes	MRPS6	1.32591e-173	1.25203	0.547	0.172	6.79795e-169	0.375	PD
Astrocytes	KCNE4	1.24311e-81	1.10386	0.253	0.051	6.37341e-77	0.202	PD
Astrocytes	IFRD1	1.47461e-94	1.04666	0.55	0.301	7.56033e-90	0.249	PD
Astrocytes	COL27A1	5.46047e-171	1.15005	0.746	0.419	2.79958e-166	0.327	PD
Astrocytes	CLIP2	3.25638e-120	1.08006	0.565	0.251	1.66955e-115	0.314	PD
Astrocytes	CHI3L1	9.12953e-137	1.83595	0.591	0.285	4.68071e-132	0.306	PD
Astrocytes	ATRNL1	4.80556e-87	1.16504	0.297	0.072	2.46381e-82	0.225	PD
Endothelial cells	TRIM5	6.37212e-50	2.07476	0.353	0.077	3.26698e-45	0.276	PD
Endothelial cells	RASGRP3	3.31547e-31	1.00112	0.413	0.172	1.69984e-26	0.241	PD
Endothelial cells	IVNS1ABP	2.10077e-28	1.06152	0.435	0.202	1.07707e-23	0.233	PD
Endothelial cells	IRF1	1.61571e-37	1.24749	0.357	0.117	8.28374e-33	0.24	PD
Endothelial cells	HSPH1	8.01148e-91	1.48226	0.638	0.192	4.10749e-86	0.446	PD
Endothelial cells	HSPB1	5.61608e-41	1.16594	0.643	0.386	2.87937e-36	0.257	PD
Endothelial cells	HSPA1B	3.09739e-65	1.36493	0.442	0.1	1.58803e-60	0.342	PD
Endothelial cells	HSPA1A	1.53181e-109	2.1578	0.765	0.331	7.85358e-105	0.434	PD
Endothelial cells	GBP2	1.53469e-34	1.59746	0.503	0.277	7.86835e-30	0.226	PD
Endothelial cells	GBP1	8.36698e-34	1.35388	0.385	0.151	4.28975e-29	0.234	PD
Endothelial cells	DNAJA1	1.96879e-50	1.0291	0.638	0.346	1.0094e-45	0.292	PD
Endothelial cells	CIITA	2.4903e-49	1.20357	0.263	0.025	1.27678e-44	0.238	PD
Endothelial cells	ANGPT2	2.40917e-49	1.3958	0.788	0.518	1.23518e-44	0.27	PD
Ependymal	SLC38A2	2.99674e-21	1.10904	0.643	0.232	1.53643e-16	0.411	PD
Ependymal	SATB2	1.49402e-16	1.19093	0.594	0.27	7.65982e-12	0.324	PD
Ependymal	PPFIA2	4.42217e-19	1.65097	0.652	0.313	2.26725e-14	0.339	PD
Ependymal	PLCG2	1.62252e-25	1.45485	0.76	0.36	8.31866e-21	0.4	PD
Ependymal	ABCA13	2.69372e-14	1.31429	0.32	0.047	1.38107e-09	0.273	PD
Excitatory	MEIS2	1.98445e-102	1.10997	0.444	0.143	1.01743e-97	0.301	PD
Excitatory	EBF1	7.71298e-87	1.07934	0.446	0.169	3.95444e-82	0.277	PD
Microglia	CHI3L1	3.31595e-104	1.27151	0.372	0.036	1.70009e-99	0.336	PD
Oligodendrocytes	SLC38A2	0	1.00192	0.76	0.462	0	0.298	PD
Oligodendrocytes	SLC35F3	0	1.1183	0.508	0.231	0	0.277	PD
Oligodendrocytes	MSRA	0	1.17206	0.598	0.308	0	0.29	PD
Oligodendrocytes	HSPA1A	0	1.16493	0.614	0.329	0	0.285	PD
Oligodendrocytes	CDKL1	0	1.18891	0.698	0.331	0	0.367	PD
Pericytes	RANBP3L	1.86653e-28	1.01669	0.46	0.182	9.56968e-24	0.278	PD
Pericytes	HSPA1A	9.26447e-54	1.55191	0.644	0.282	4.74989e-49	0.362	PD
