# Supplementary material for: Integrating single-nucleus sequence profiling to reveal the transcriptional dynamics of Alzheimer’s disease, Parkinson’s disease, and multiple sclerosis
Source: J Transl Med. 2023 Sep 21;21:649. doi: 10.1186/s12967-023-04516-6 (PMC10515258; doi:10.1186/s12967-023-04516-6)
Supplement: Supplementary file 5 — Additional file 5: Table S4. Upregulated-genes in MS. [file 12967_2023_4516_MOESM5_ESM.xlsx]

## Sheet: SupTable S4
Supplementary Table S4. Upregulated-genes in MS.
Celltype	Symbol	p_val	avg_log2FC	pct.1	pct.2	p_val_adj	diffrence	Disease
Astrocytes	AC105402.4	9.2129e-51	4.67832	0.434	0.005	4.72346e-46	0.429	MS
Astrocytes	SERPINH1	4.00022e-33	4.13503	0.331	0.021	2.05091e-28	0.31	MS
Astrocytes	RASGEF1B	1.14156e-27	2.94117	0.429	0.131	5.85276e-23	0.298	MS
Astrocytes	SLC26A3	8.86577e-17	2.68609	0.377	0.164	4.54548e-12	0.213	MS
Astrocytes	BAG3	1.07087e-15	2.32582	0.32	0.116	5.49035e-11	0.204	MS
Astrocytes	AEBP1	6.65978e-28	2.13673	0.505	0.195	3.41447e-23	0.31	MS
Astrocytes	MT.ND5	2.64343e-32	2.12309	0.683	0.437	1.35529e-27	0.246	MS
Astrocytes	MT.ND1	6.36317e-52	1.98381	0.879	0.675	3.2624e-47	0.204	MS
Astrocytes	MT.ND4L	6.1681e-19	1.72938	0.486	0.259	3.16238e-14	0.227	MS
Endothelial cells	AC105402.4	1.92828e-19	5.16615	0.495	0	9.88629e-15	0.495	MS
Endothelial cells	DNAJB1	4.95308e-10	3.65516	0.436	0.159	2.53944e-05	0.277	MS
Endothelial cells	HSPB1	1.24927e-12	3.21791	0.643	0.425	6.405e-08	0.218	MS
Endothelial cells	RASGEF1B	2.21085e-09	3.15592	0.436	0.168	0.00011335	0.268	MS
Endothelial cells	MT.ND5	2.63259e-13	1.70739	0.739	0.513	1.34973e-08	0.226	MS
Excitatory	AC105402.4	5.80275e-116	2.32093	0.449	0.034	2.97507e-111	0.415	MS
Inhibitory	AC105402.4	3.5265e-23	2.43305	0.598	0.064	1.80804e-18	0.534	MS
Inhibitory	NDRG4	2.63031e-10	1.05481	0.825	0.57	1.34856e-05	0.255	MS
Microglia	LYZ	4.79853e-12	4.94964	0.25	0	2.46021e-07	0.25	MS
Microglia	RPS2	1.68312e-36	3.99037	0.736	0.327	8.62933e-32	0.409	MS
Microglia	PFN1	7.17652e-18	3.72212	0.505	0.196	3.6794e-13	0.309	MS
Microglia	RPS4X	2.45065e-18	3.69514	0.574	0.333	1.25645e-13	0.241	MS
Microglia	VIM	5.48654e-15	3.64284	0.371	0.065	2.81295e-10	0.306	MS
Microglia	RPS3	8.10442e-18	3.54553	0.519	0.222	4.15514e-13	0.297	MS
Microglia	EIF1	7.75228e-23	3.17263	0.662	0.431	3.9746e-18	0.231	MS
Microglia	H3F3B	6.78395e-16	3.15349	0.567	0.366	3.47813e-11	0.201	MS
Microglia	RPL8	5.96771e-22	3.08616	0.605	0.301	3.05964e-17	0.304	MS
Microglia	RBM3	6.35018e-10	3.02709	0.321	0.105	3.25574e-05	0.216	MS
Microglia	SLC25A6	5.18169e-14	2.98883	0.439	0.17	2.65665e-09	0.269	MS
Microglia	RPS18	2.1676e-16	2.90536	0.557	0.301	1.11133e-11	0.256	MS
Microglia	HLA.C	2.56557e-15	2.90306	0.484	0.209	1.31537e-10	0.275	MS
Microglia	HLA.B	8.43318e-19	2.84381	0.543	0.242	4.32369e-14	0.301	MS
Microglia	JUNB	4.4851e-10	2.81802	0.356	0.137	2.29951e-05	0.219	MS
Microglia	RPL13	6.84051e-30	2.81755	0.724	0.425	3.50713e-25	0.299	MS
Microglia	RPL10	4.72092e-21	2.77452	0.64	0.392	2.42041e-16	0.248	MS
Microglia	CXCR4	4.25997e-12	2.59263	0.322	0.059	2.18409e-07	0.263	MS
Microglia	HLA.A	4.11826e-11	2.31988	0.442	0.229	2.11143e-06	0.213	MS
Oligodendrocytes	MT.ND3	1.70994e-265	2.02712	0.91	0.649	8.76686e-261	0.261	MS
Oligodendrocytes	MT.CO3	5.10161e-187	1.73144	0.873	0.672	2.6156e-182	0.201	MS
Oligodendrocytes	MT.ND2	5.08477e-203	1.73061	0.884	0.682	2.60696e-198	0.202	MS
Oligodendrocytes	MT.ND4	5.01228e-206	1.70647	0.891	0.681	2.5698e-201	0.21	MS
OPCs	MT.ND3	6.02794e-14	2.90679	0.854	0.453	3.09052e-09	0.401	MS
OPCs	MT.ND2	1.43037e-14	2.72869	0.902	0.48	7.33352e-10	0.422	MS
OPCs	MT.ND4	7.37251e-13	2.62793	0.902	0.527	3.77989e-08	0.375	MS
OPCs	MT.ATP6	3.06962e-10	2.37995	0.805	0.47	1.57379e-05	0.335	MS
OPCs	MT.CO2	1.47311e-11	2.35655	0.927	0.607	7.55263e-07	0.32	MS
OPCs	MT.ND4L	1.48447e-10	2.29918	0.463	0.107	7.61085e-06	0.356	MS
OPCs	MT.CO3	4.17814e-08	2.29916	0.805	0.567	0.00214213	0.238	MS
OPCs	MT.ND1	4.29177e-09	2.29857	0.732	0.36	0.000220039	0.372	MS
OPCs	MT.CO1	2.93848e-09	2.0926	0.78	0.52	0.000150656	0.26	MS
OPCs	MT.ND5	5.5863e-06	1.9531	0.439	0.17	0.28641	0.269	MS
OPCs	SGCZ	0.00126009	1.11305	0.39	0.183	1	0.207	MS
Pericytes	AC105402.4	2.65697e-11	3.93045	0.321	0.009	1.36223e-06	0.312	MS
