# Supplementary material for: Integrating single-nucleus sequence profiling to reveal the transcriptional dynamics of Alzheimer’s disease, Parkinson’s disease, and multiple sclerosis
Source: J Transl Med. 2023 Sep 21;21:649. doi: 10.1186/s12967-023-04516-6 (PMC10515258; doi:10.1186/s12967-023-04516-6)
Supplement: Supplementary file 8 — Additional file 8: Table S7. The regulons. [file 12967_2023_4516_MOESM8_ESM.xlsx]

## Sheet: Sheet1
Supplementary Table S7. The regulons.
Regulon	Target
ARNT(17g)	TSNARE1,UBE2B,DSTYK,ATG2B,RBBP4,LRRC37A3,GGA2,ATF7IP,GLRX3,BCO2,RRAGB,UBE2E1,ZNF292,GAA,GTF2E2,PDCD6IP,TRAPPC8
ARX(13g)	LHX6,VAV2,DLX1,ELAVL2,IGF1,ELFN1,NPAS1,BEND4,DLX6,RARA,SP9,VAX1,ARX
ASCL1(13g)	BEST3,SMOC1,NEU4,TNK2,WSCD1,GFRA1,ELFN2,TRAF4,INHBA,KCNF1,DLL1,CABP7,HMX1
ATF3(28g)	FOS,HSPH1,SH3BGR,HSPA1A,HSPA9,CD164L2,PPP1R15A,NR4A1,ELOVL5,HSPB8,PER1,TTLL10,NR4A2,ATF4,BCL6,KLF6,EMP1,EGR2,ATF3,MAFF,HSPA5,TMEM190,NAMPT,GLUL,CDC42EP1,MLF1,JUN,NR4A3
BCL11A(211g)	CDH12,SYT1,MPPED1,TSHZ3,ZNF385B,GRIN2B,PDE2A,HCN1,ZMAT4,SLIT2,GRM1,CDH8,ADAM23,UNC13C,MYT1L,GALNT14,CDH7,SATB2,ST8SIA3,SMPD3,GABRB3,SLITRK4,CLSTN1,CPNE5,EFNA5,KCNIP4,GAP43,OPCML,CAMK2B,NEGR1,GUCY1A2,ATRNL1,ELAVL2,PDE4D,LMO3,CACNG2,EPHA6,NRG1,MARCH4,HSPA12A,RTN1,EPHA4,EPHB6,PKNOX2,NPTN,CAMKV,PLCXD3,ASPHD2,SCN2A,ARHGEF9,KCNC2,GABRA1,PPFIA4,PLCH1,FOXP2,ARPP21,PRKCE,PJA1,FBXW7,MEF2C,DMD,PBX1,RAPGEF2,…
BCL3(37g)	ARF1,APOL3,NFKB2,RAP2B,TIFA,FGR,DUSP23,SBNO2,IGF2,BCL6B,SPINT1,CD40,CCNL1,TNFAIP3,BCL3,RHBDF1,C3P1,PWWP2B,WWTR1,GATAD2A,IER5,ZNF641,NCK2,TSPAN4,CTSS,CHI3L1,FHL2,IL6,CSF2RB,STAT5A,TICAM1,NR4A3,DAPP1,BCL2A1,GPR35,TNFRSF4,FMOD
BRF2(11g)	ZNF384,PPP1R8,SYNPO,CCNB3,NOXO1,BRF2,ZNF165,C8orf44,DNASE1L3,RS1,TUBA3D
CEBPA(146g)	APOC1,TREM2,RGS1,TIGD4,GPNMB,OLR1,GADD45G,GLIPR1,RHOQ,FYB,S100A11,PLA2G7,DPEP2,BNC2,MRC2,DUSP1,METTL9,CIITA,SORL1,TPRG1,CTSH,SIRPA,ASAH1,FTL,C5AR1,FGF20,ITGB2,OSBPL3,LPXN,C3,SCIN,PLBD1,CTSB,KCNJ5,NCEH1,MGAT1,HS3ST4,GPR65,C3AR1,CSF3R,ARHGAP24,GPRIN3,STX6,PRRG4,SLC11A2,USP24,CELSR1,PTAFR,SERTAD2,ARHGAP15,GPR34,CPM,BMF,HERPUD1,CMTM6,TMEM173,OTUB2,CORO1C,STAT6,PLEC,CPVL,TNFAIP2,PDGFC,SMS,ANKRD44,ARHG…
CEBPB(11g)	HSPA5,C10orf54,CD14,XBP1,MAP2K3,S100A8,TXNDC12,CEBPB,RAP2C,PTGIR,CHAC1
CEBPD(16g)	CEBPB,NDUFA4L2,NUPR1,CDKN1A,HSPA5,FOSL2,HERPUD1,SERPINH1,NFIL3,XBP1,EIF4EBP2,WARS,RSRC2,CSTA,ATF3,SHMT2
CREB3(28g)	ATP5G3,POU4F1,RAB26,LASP1,POLR2J,CHGB,PDP1,MYL6,RAN,SULT1C4,AGPAT1,MAPK8IP1,NUDC,ARL4D,ST13,UBL3,SDCBP,CYCS,HSP90AB1,ARF1,CANX,PEF1,COX5B,USMG5,PCGF1,ADAP1,CDC37,ARPP19
CREM(18g)	TNFRSF11B,TFDP1,AMZ1,STX17,IGF2R,PIAS1,SBNO2,HNRNPR,B3GNT2,JUNB,DUSP1,MPPED2,ALDH18A1,CRISPLD2,CACNG4,SMOC1,FMNL1,CREM
CUX1(914g)	RPTOR,BRAF,PPP2R5C,ANKRD11,PIP5K1A,JMJD1C,ATXN7L1,CTBP2,GBF1,FBXL20,EIF4G3,GPATCH8,CNOT4,FBXO28,MARK3,NF1,RBM6,RHOT1,FOXK2,FBXO42,DENND4A,FBXO11,GNB1,STAG1,TAOK3,VPS13D,RABGAP1L,UBE2H,MAP4K3,PUM1,VPS13B,FNDC3A,EXOC2,CLASP1,DNM2,ABL2,AKT3,UBAP2,COMMD1,MAPKAP1,USP34,ERC1,KDM5A,RASA1,RAB10,EPC2,RSF1,HERC4,IMMP2L,SBF2,PRKDC,SMG1,GATAD2B,TFCP2,ZNF609,TRPM7,UBA2,NRF1,DTNB,TLK2,FBXW4,BTBD9,ASH1L,CHD8,TM…
CUX2(12g)	HS6ST3,FAM19A1,CDH12,ONECUT2,MPP7,STEAP2,BDNF,DRD2,PCDH8,CUX2,HES7,EGFLAM
DBP(10g)	FKBP9,DNAJC27,LRRC4,ISLR,MPP2,TSPYL4,SRSF1,TSC22D1,DBP,GCNT3
DLX1(54g)	ARL4C,GAD2,GAD1,VIP,PKD1L1,ARHGAP28,CHRNA2,IGF1,KIAA1211,ELFN1,CNR1,NPAS1,CALB2,THSD7B,GLRA2,ARX,TAC3,NMU,LHX6,DLX5,SLC9A2,KCNK3,TMEM17,LAMA3,ADRA1B,MARCH4,CKMT1A,TRIM67,ANKRD29,GRIP1,DLX6,SLCO5A1,GABRA4,ERBB4,BEND4,NECAB2,SOX1,IGF2BP3,PCDH8,PENK,KLF5,MAP1LC3B2,VAX1,H2AFY2,CCNG2,PNOC,SP5,DLX2,SP9,DLX1,NOX3,ACE,TEKT5,RTL1
DLX2(34g)	NPAS1,DLX1,RPP25,NDST4,PCDH8,ECEL1,EFNB3,TRIM71,GAD1,SOX1,DLX6,VWA5A,HMGB3,GRIN2D,ISL1,HRK,ANKRD35,ACHE,FAM69B,GNG4,CORO6,LHX6,PEG10,DLX5,SP8,KLHL14,DPF1,ARX,DLX2,DLGAP3,IGF1,WNT7B,VSTM2L,COL25A1
DLX5(12g)	GAD1,DLX6,DLX1,ELFN1,EYS,ARX,IGF1,GABRG3,RGS8,SP8,SCRT1,LYPD6
DLX6(92g)	DRD2,GAD2,ZSCAN23,MNS1,CHRNA2,DLX1,DLX5,CALB2,HAPLN1,NECAB2,KCNK3,RAB23,ADRA2C,ECEL1,SLC32A1,ISL1,CRABP1,NPAS1,RPP25,GAD1,SFTA3,LMNB2,ST8SIA2,ARX,SLCO5A1,FOXG1,CLGN,SV2C,FGF13,ADRA1B,KCNG2,ELAVL2,SOX1,DLX2,NTF3,GABRA4,ZMAT4,GABRG3,ARHGAP36,ELFN1,CNR1,RNFT1,LHX6,FGF9,FAM153C,SEZ6,MLF1,ADRA1A,XKR7,BAAT,RARB,MRPS21,GLRA2,KLF5,RGS8,BTBD11,DLX6,COL25A1,PCGF6,FSTL5,BEND4,RAB3C,NPAS4,PCDH8,LINGO2,RASGEF…
DMBX1(11g)	OTX2,FNDC5,HPCA,FAM155B,UNCX,MAB21L1,EPHB3,C1orf127,DMBX1,TUBB3,L1TD1
E2F7(10g)	EZH2,HCN3,LIG1,BRIP1,KNTC1,ZNF219,ECM2,E2F7,SLC6A4,MYBL2
EGR1(274g)	NR4A1,ARC,IER2,FOS,VGF,CTGF,EGR3,BGN,JUNB,RASD1,PRKCDBP,CYR61,NAB2,ZFP36,NR4A3,JUN,KDM6B,STAC,JUND,HES1,GADD45B,ZNF331,VCL,RHOB,KCNV1,PHYHIP,PCSK1,HOMER1,MEF2D,GADD45G,ZCCHC12,CYCS,BTG2,TMEM57,TPM4,SLC6A17,TESC,GUCY1A3,FBXL16,HSPH1,NPTX1,DUSP1,MEIS3,TPM2,SFTA1P,ZFAND5,ACTN1,SMYD2,FN1,SLC30A3,TBX3,SNPH,DGKZ,NDUFA3,RASD2,DUSP5,NPAS4,PTH1R,SLC17A7,KIAA0040,CDC42EP2,CX3CL1,HSPA13,BEX2,FOSB,KCNJ12,CBL…
EGR3(193g)	DTX3,KCNG3,EGR1,NR4A1,KCNJ4,TXN,ITPKA,PDP1,NRGN,SPATA2,KBTBD11,ZDHHC22,PTK2B,KCNH3,YWHAG,PHYHIP,MAST3,NFIL3,ARHGEF25,DPF1,SLC17A7,HOMER1,ARC,ABCB4,NPTXR,YWHAZ,CAMKK2,CDK5R2,KCNV1,LRTM1,CA4,HPCAL4,COL5A2,PCDH8,CDK5R1,CELF3,CBFA2T3,MORF4L2,SATB1,CACNB3,MAFK,LMO4,CACNB1,FHL2,LRTM2,FBXL16,CAMK2A,ICAM5,C16orf13,DGKZ,SYNGR3,PDE2A,SMAD3,LZTS1,NEUROD2,VSNL1,SIRPA,PAK7,EPHB6,GJA5,C1orf115,SLC8A2,SDPR,LPCA…
EGR4(104g)	TMEM63C,C1orf115,KCNJ4,NEUROD6,VGF,KLF11,SSTR1,SCN1B,FHL2,TAB3,PCDH20,NPTX1,CHST1,RND1,TUBA8,RASD1,CSRNP2,SCN3B,PEG10,LMO4,CDK5R1,NEFH,MAPK11,KCNC3,GPR153,CCKBR,ITPKA,AP2S1,NAT8L,CDH22,RAB6B,PTPN5,EPHB6,C2CD2L,CHD3,DLG4,EGR1,PDP1,HOMER1,KCNG3,MAGEL2,EIF5A,GAP43,ATP2A2,FAM171A2,ARC,KCNA1,FGF9,MAP1A,ELFN2,SNN,CALM3,ZBTB33,DNAJA4,PREPL,CACNG8,HSPA12A,CHRM1,ATP6V1B2,AGPAT1,WNT10A,EGR4,GNAL,CACNA1G,PT…
ELF1(324g)	BCL2L1,IRF2,SLC6A6,ITGAV,ZFAND6,CTBP2,TANC1,PARP4,WASF2,ZNF800,PLXND1,AGFG1,SERPINB6,CBFB,BAZ2B,KRCC1,FMO5,NEK7,FYCO1,WDFY2,CCNL1,ARHGAP17,REST,ELF2,CYBRD1,ZNF333,ROCK1,CAPZA1,SLC10A7,ATM,IKBKB,UVRAG,SLC9A9,CAST,PTAR1,WIPI1,MBNL1,STARD13,CORO1C,KLF3,MVP,PDCD6IP,DDX5,ARHGEF1,MDM2,KLF7,CTDSP2,SRBD1,FAM91A1,CTNNA1,RNF6,RPRD1B,AATF,LCOR,DNM2,ZBTB37,CCM2,ZNF644,NIPBL,XRCC4,TSPAN14,OSTF1,MAP4,LCORL,TAC…
ELF2(449g)	KDM4C,ARHGEF7,TAF1,KIAA0232,STAG2,USP32,HNRNPA2B1,SPTLC1,SGMS1,TCF12,ARGLU1,UVRAG,USP9X,LCOR,MIER1,TANC1,SORT1,PDS5A,WDR70,STRN3,ATXN1,ZNF83,STRN,GPBP1,WNK1,HNRNPD,ZNF160,CTNNA1,TIAL1,LCORL,KLHL2,SS18,PIKFYVE,ZNF654,TMEM131,CORO1C,NEK7,N4BP2L2,ELOVL5,LRRFIP2,BIRC6,PHF21A,MON2,ARFIP1,RALY,DIDO1,BNIP3L,DMTF1,MDM2,PRKAR2A,DHX15,FOXO3,C3orf38,CDC42SE2,CTDSPL2,ATG2B,RBL2,CDK17,RPTOR,ZBTB1,ZSWIM6,CTNNB…
ELF4(28g)	EVI2B,PLVAP,NINJ1,SLC37A1,AIM2,BTK,NCF4,RAP2C,RAB27A,LSP1,CD1D,DPEP2,HNMT,PLEKHO1,IKBKE,CD68,SMAD3,FERMT3,ARRB2,ABCC3,FLVCR2,GPSM3,RAP1B,PITPNA,KCNJ5,MBNL3,SHCBP1,CCDC73
ELK3(359g)	ZIC3,KBTBD2,HDAC7,C2CD4B,FOXF2,TPP2,DPEP2,SCML1,RNF19B,NFAM1,CDYL,STK40,KCTD12,GLRX,PCGF3,TRIB1,ITGA5,CFLAR,TEAD4,PELI1,TIPARP,GIMAP2,PRDM1,SERPINB6,C4orf19,KCNIP1,PTAFR,IL6ST,EMCN,HECA,LGALS9,LIMS1,PRKD3,AGPAT2,WASF2,MIA2,MAP4K2,VASH1,TTC23,TSPAN14,MAP3K14,TBC1D2B,GAB3,SH2D3C,ORAI1,FAM78A,MCM3,ST3GAL6,NCF4,DAP,SLC25A37,KCNK13,UPP1,FGD5,BANP,SOX7,HYAL2,SLCO2A1,TMOD3,AFF1,OSBPL8,FMNL3,CAST,MAP3K3,…
ELK4(18g)	CHORDC1,SEC22B,DNMT1,PPID,DAZAP2,APOL3,ZBTB37,ELK4,SECISBP2,BCL6B,PURB,SERTAD2,SASH3,RTN4,MAP3K11,FAM110A,TRAPPC4,CDK7
EN1(24g)	PAX5,SLC38A8,RET,TLE2,LMO1,CHRNA4,PEG10,DLK1,TH,KCNH2,TFAP2D,GHRHR,EBF3,SDK2,SOX11,IRX3,EN1,SEZ6,LMX1A,CD164L2,IGF2BP2,BLCAP,CHRM2,DNAH5
EP300(159g)	PRR5,LEMD3,ATXN10,HIST1H2BD,TFDP1,ANKRD17,GAPVD1,LRRC28,DNAJC7,RNF10,SEC31A,VPS13B,ZNF592,CTNNB1,SPATA5,TTC14,NIPBL,PIP5K1A,CSNK1G3,PHIP,ZNF292,PIK3R4,TUBGCP4,SEC13,ZBTB11,POLB,SRSF10,HUWE1,DNASE1,GNAI3,SMARCA2,FBXW2,EPC1,APPL2,PDS5A,AATF,MDM2,FBXO38,HNRNPU,TXNL4B,PPHLN1,GFM2,ZDHHC5,MARK3,MTMR9,ABI2,TOP3A,INTS6,SERBP1,ZFAT,HECTD1,ATP6V0E1,DPP9,FOXK1,TSG101,SEC23A,PRDM10,HSPA9,STAM2,ACBD3,CDK13,CC…
ERG(1194g)	CLDN5,VWF,MECOM,FLT1,ELOVL7,EPAS1,PODXL,PTPRB,PPFIBP1,THSD4,CMTM8,SLC7A1,SLC2A1,SYNE2,ANO2,ABCG2,ACER2,PALMD,CD34,SEC14L1,EGFL7,ARHGAP29,SLCO4A1,CRIM1,ST8SIA6,OSMR,BSG,EMCN,TIE1,ZNF366,LEF1,FGD5,CDYL2,ID1,NXN,ESYT2,NFKBIA,HEG1,ACVR1,LIMS2,ITGA1,PECAM1,CYYR1,TMSB10,LRRC32,NEDD9,COBLL1,WWTR1,CGNL1,EDN1,ANGPT2,ENG,MYRIP,PAPSS2,ITGA6,HYAL2,ITM2A,NOSTRIN,PRKCH,AP3S1,HERC2,YES1,TMEM123,BMP6,SLC19A3,SCA…
ESRRA(104g)	HAPLN4,PALM,ASCL2,RADIL,NEFH,RHOT2,DHDDS,MAP2K3,LARP1,AGL,MAP2K2,SYT2,KCNS1,INHBB,LY96,CHRNA2,PVALB,ACSL5,ABCC9,NBL1,ARNTL,CD244,SGSM2,SEMA6B,CORO6,CYGB,C10orf105,CPLX1,TMEM72,TFCP2L1,MXD4,LFNG,APC2,CKMT1B,DIRAS1,ADAM11,ESRRA,PTH1R,STAMBPL1,ANKRD26P1,NNT,APLNR,ABHD3,KCNK9,DPEP2,LIMK1,PLIN4,CBFA2T3,TTC39B,HCN4,KIAA1522,TMEM132E,CEACAM21,PPARGC1A,CACNA2D2,TPST2,MICAL1,ACADVL,BATF3,PLCD1,FBXO41,ITGB…
ETS1(574g)	SKAP1,BCL11B,ITK,LEF1,CBLB,PRKCH,LRRC32,TFPI,CDH11,RGS5,GRAP2,RBMS1,TC2N,TNFAIP8,SAMD3,CD69,ITGA1,SLFN12L,CREM,DGKH,MYO1B,EBF1,ITIH5,ITGB1,SYNE2,ZEB1,SCML4,KANK3,MYH9,RELL1,DOCK6,GGT5,ANGPT2,RBM17,PTPN22,EPAS1,MGLL,LIMA1,PTMS,CAV1,NDUFA4L2,CCDC88C,GNG11,IL1R1,PDGFRB,RHOH,COBLL1,TRIB2,TGM2,PRX,GRK5,PTP4A3,MIDN,IKZF3,EMP2,ACAP1,DCN,C1QTNF1,PTPRG,HIGD1B,FRZB,MECOM,CDH6,TLN1,EPHA3,TINAGL1,AFAP1,AFAP1…
ETS2(1226g)	RNF145,SRGN,PLSCR1,FLI1,IL6ST,ACTR2,HSPH1,KCTD12,PARVB,PRKCH,FOXF1,MCF2L,TGM2,RNF144B,TPM3,RASAL2,DAP,NLRP1,MAN1A1,LRCH1,SMAD7,FOSL2,ARPC2,MAP2K1,CHSY1,FBXW7,SDCBP,ITGA5,FLOT1,RAP2A,MTPN,KRAS,SKIL,EGFL7,HIPK3,LMO2,EXOC6,KLF6,CLTC,MEF2C,NRP1,GNAI2,HERPUD1,EGLN1,EFHD2,SLC39A10,S100A11,SEMA6B,SCARB1,VDAC1,CAP1,STOM,PECAM1,CCND2,CBFA2T3,SBNO2,ACTR3,CD93,MSN,AFF1,FLT1,ARFGEF2,RAP1B,TMOD3,PIP5K1C,CTTNB…
ETV6(1184g)	SH3TC1,TMEM163,RBM47,PLSCR1,TBC1D14,RUNX1,SRGAP2,ITPR2,ST6GAL1,ALPK1,SND1,FNDC3B,PLA2G4A,C3,DENND3,POU2F2,CD74,AFF1,SLC25A37,PPARD,LPP,CIITA,NUMB,LIMS1,MAP3K8,SAT1,DISC1,LYN,FLI1,SIPA1L2,SH3RF3,CD14,SYK,RAPGEF1,CHST11,BACH1,MAML2,TNFRSF1B,MGAT4A,FCGR1A,DOCK11,TBC1D22A,INPP5D,HIF1A,LIMK2,IL13RA1,PTPRE,TNRC18,TLR2,RIN3,NFATC2,DOCK4,CD86,MEF2A,GALNT10,PLXDC2,NCK2,LCP2,TNFRSF1A,FGD2,TFEC,BNC2,FMNL3,S…
ETV7(11g)	APOL3,SLFN12L,F10,APOL2,IFIH1,ITPRIP,STX3,QSER1,HAPLN3,STAT1,TNFSF10
FLI1(2238g)	ST6GAL1,INPP5D,FMNL3,LRCH1,IRAK3,PRKCH,SAT1,ETV6,BACH1,DENND3,RNF144B,CFLAR,IL4R,ANKS1A,PARP14,USP6NL,SRGAP2,CHSY1,AFF1,RAPGEF1,TGFBR2,MSN,MCF2L,PLA2G4A,A2M,TBC1D22A,PPARD,TSPAN14,MEF2A,IFI16,PGM5,MAP3K8,ARL15,FOXN3,CCND3,SLCO2B1,LHFPL2,RREB1,VOPP1,HERC2P3,IFNGR1,KLHL5,CTTNBP2NL,ENTPD1,ARHGAP26,CARD8,RCSD1,TNFRSF1B,PELI1,MYOF,EPSTI1,DISC1,MGST2,PLCG2,NCOA3,TBC1D4,XAF1,KCTD12,MGAT4A,CHST15,ST6GALN…
FOS(173g)	HSPA1A,JUN,UBC,JUNB,DNAJB1,DUSP1,ZFP36,GADD45B,HSP90AA1,EGR1,NR4A1,PSAP,AEBP1,HES1,BCL6,GEM,HHEX,GFAP,LYZ,BAG3,PER1,IER2,ATF3,ZFP36L1,RAB13,TOB1,ZFAND5,HSPA5,FOSL2,KLF10,MIDN,IER5L,CLU,MT2A,RGS2,LPAR4,PFKFB2,EVI2B,ENO1,CEBPB,ARPC3,APLNR,LRRC25,SLC47A2,VIM,HSP90AB1,SBNO2,KLF6,DDIT3,SLC38A1,CD63,CDKN1A,NR4A2,AQP1,MKNK2,HSPA8,SMAD9,LILRB3,EEF1A1,SAT1,NR4A3,KIAA0040,KCNA6,LMNA,EZR,HGF,DNAH2,COTL1,AHN…
FOSB(78g)	EGR1,NR4A1,WNT7A,EIF3F,ARC,LDLR,EGR3,GCNT4,EMP3,ETV3,PLK3,KCNG1,WNT10B,LAT,CSRNP1,ZFP36,ARHGDIB,CALHM2,NPAS4,TMEM190,KIAA0040,SLC46A2,AKAP3,CCND2,MYL12A,CAMK1,GIMAP7,MAFF,IRF1,FXYD5,KDM6B,ZFAND5,RHOB,PYCARD,PLAU,NR4A3,BAG3,RRAD,PRKCDBP,VGF,DAB2IP,ATP13A3,FABP6,FOSB,PRDM1,COL6A2,HCCS,ANXA1,C9orf50,CD248,GADD45B,CTGF,CEBPB,FAM126B,MAP2K3,VASN,TESC,FBXL16,TAGLN2,GLTSCR2,TUBA4A,KLF6,SLC6A17,GATA2,DUS…
FOSL1(59g)	PIK3R3,CDKN1A,GJA5,ANXA5,UPP1,EMP1,OCIAD2,SYNPO,ITGA5,JAG2,PRKCDBP,WDR1,MIDN,ANXA2,HBEGF,PLK3,UBE2L6,TNFRSF12A,SDCBP2,FBLN2,CLCF1,GABRE,PEAR1,BHLHE40,IGFBP4,TM4SF1,MTRNR2L10,CDH5,NR4A1,SLC9A3R2,ZNF672,EGF,PDLIM7,RAMP2,PTRF,ICAM2,FOSL1,STK40,SLC25A25,KLF6,SBNO2,SLC3A2,ANGPT2,ITGA3,RPL37A,SERPINH1,EDN3,ZNF165,CSRNP1,MAFG,LONRF3,DDR2,VCAM1,FLT1,ATP2A3,GADD45A,MAP2K3,BBC3,PTGIR
FOSL2(481g)	RELL1,SERPINH1,MIDN,PLSCR1,OSMR,BHLHE40,MAFF,SLC26A3,WARS,CDKN1A,SOD2,ADAMTS9,SVIL,SOCS3,DUSP1,SDCBP2,DLL4,MT2A,EGFL7,NFIL3,ANGPT2,TSC22D1,MAP3K8,HSPA1B,IER2,TAGLN2,PTRF,SGPP2,TM4SF1,DNAJB1,ETS2,WWTR1,PPP1R3B,JUNB,REST,MAP2K3,SLC19A3,CREM,SLC7A5,ARID5A,ZNF703,ADAMTS1,ARPC1B,MAFK,CEBPB,ANXA1,ARHGAP29,MECOM,SDCBP,FLT1,RGS3,EPAS1,HSPA6,CSRNP1,NPAS2,SLC7A1,CD63,ERG,SQSTM1,EMP1,GADD45B,BAG3,HIPK3,TNFR…
FOXF1(18g)	MAFF,CD93,SEMA3F,FOSL2,SLC26A3,HIPK3,EGFL7,TGM2,IER3,SPARC,ABCB1,LEPR,BST2,BTNL9,FRAT1,ETV3,FOXF1,ZBTB42
FOXN3(17g)	PELI2,SORL1,PGM5,DOCK8,SFMBT2,CAMK2D,ST6GAL1,SMG1,ANKRD44,HS3ST4,NUMB,MAML2,KCNIP1,ST3GAL6,LPIN2,RASSF8,FOXN3
FOXO1(267g)	TBL1X,ARID1A,TP53BP2,SASH1,IRF2,ZFAND6,PRKX,RABEP2,ITPRIP,CTBP2,ARHGAP5,ZBTB20,AK3,RIN2,KLF7,SMAD9,STARD13,RHBDD1,PAK4,SFMBT2,CYBRD1,TIPARP,ARID2,EIF3E,TOB2,KDM3A,LGR4,KIAA1958,DNHD1,CAST,TNS1,RAB1A,PARP4,ECE1,PTPN13,HBP1,ZNF83,FOXO3,ITPKB,HEG1,ZHX2,GALC,RAI14,HMBOX1,PLEKHG1,GNAQ,NPAS3,RGS3,VPS37B,CAT,CTDSP2,EPB41L4A,BAZ2B,NEK7,CBFA2T2,DDX17,ASAP2,NAP1L4,NAV2,HIPK3,SWAP70,CEP164,ZSWIM6,RPGR,ACSBG…
FOXO3(106g)	ARID1B,BCLAF1,TAB3,THOC2,TRIT1,SSBP2,KLF7,ZRANB1,BRAF,TRIM8,CNNM3,CHD6,SIN3A,CCND3,TIAM2,INTS6,RANBP3,UBAP2L,MBNL1,SFXN1,CEP57L1,POU2F1,CLASP1,IRS2,ARID1A,HIVEP2,PI4KB,BRD8,MXI1,ATXN1,RAB3GAP2,STAG2,PHF21A,PIGX,FGD6,RASGEF1B,ZNF267,SERPINE1,TTBK2,ATF7IP,RFX3,OTUD4,RSRC1,PPM1D,FAM135A,KLHL24,PELI2,USP9X,CD109,PRKAG2,SLC46A3,MARK2,PBX1,GSTM4,STX7,PHF12,SEC23A,FOXO3,TMCC1,SERINC5,FASTKD1,SMAP2,ROCK1…
GABPB1(11g)	LST1,GABPB1,XRCC4,CAND1,EPN1,MLLT6,PPME1,PIK3CA,IGBP1,ZNF518A,LRRC37A
GATA2(116g)	CASKIN2,PTP4A3,GATA3,ST8SIA6,TEAD4,NOS3,SHANK3,MECOM,FZD4,CMTM8,ACVRL1,PRTG,GLIS2,PTPRB,ORAI1,SMAD7,C2CD4B,PAQR5,SH2D3C,EMP2,TIE1,APOL1,ITPR3,SHE,DOC2B,LGALS3,SOCS3,PAPSS2,STARD8,EGFL7,HDAC7,EPAS1,CDV3,JAG2,QPCT,TPM3,FGD5,RGS3,PCDH1,SLFN12L,EPHA4,SLC2A1,DLL4,YES1,ENG,APOLD1,TM4SF1,EMCN,ICAM2,HIPK1,PARVB,THSD7A,ZNF366,FLI1,SORBS2,HMCN1,PXN,SOX17,AIF1L,CX3CL1,FOSL2,GIMAP7,ESAM,LAP3,STX3,TBX3,IGFBP4…
GATA3(50g)	GAD2,OTX2,CHRM2,GAD1,LHX1,TFAP2B,TMEM72,IGSF3,FNDC5,LHX5,PAX7,SOX11,DMBX1,PMEPA1,LYPD6B,ADAMTS20,LIN28B,SMAD9,SV2C,MTRNR2L2,ADAMTS5,UNCX,KCNA1,SOX4,KIFC3,CACNA1G,GALNT14,KCNK3,EPHA8,SHOX2,SIX3,KCNC4,FRMPD1,SEZ6,OTX1,KCNH6,PAX5,TFAP2A,LRTM2,PTGDR,NPPC,C1orf127,FZD1,SMPX,GATA3,SP5,SLITRK6,TBC1D3B,ASL,DACT1
GATA6(16g)	FHL2,CRIP1,SLC46A3,MMAA,PRDX2,NOX4,ZNF282,COL8A1,PIM1,STARD8,NR4A1,JAG1,GATA6,F10,RAB2B,GJA5
GLI1(17g)	CHRNA4,PCGF2,FOXB1,PTCH2,NPHP4,NTNG1,MRAS,TRMT61A,AR,LRRC20,MESP1,TGFBR3,DPF3,HRH1,AHDC1,PTCHD1,CYP4F11
GPD1(157g)	USH1C,HCN2,TNFRSF21,PLCH2,BACE1,CHST2,MAPK8IP1,PAQR6,FAM131C,PEA15,ELOVL1,S100A1,CARNS1,DTX4,CMTM5,CCNE2,ADAMTS4,CA14,NRBP2,TMEM151A,MAP1A,LGALS1,PCBP4,FAM131B,COL18A1,GIPC1,ACTG1,ADAP1,DDR1,STMN4,GJC2,ACTB,EFS,MAP7D1,SEMA7A,LLGL1,RAB5B,AGPAT4,METRN,CANT1,MICALL1,TTYH1,KCNJ10,CNP,LDB3,PDGFA,PFKL,KIF1A,HHATL,GPIHBP1,TLE2,BMP8A,PACSIN3,MAG,CADM4,R3HCC1,B3GAT1,PRCD,MPP2,SLC48A1,C1orf198,SLC6A9,SLC4A…
GRHPR(74g)	OLIG2,CD9,NPTX2,ADORA1,ATOX1,MAP3K11,BOK,RAB5B,TSC22D4,LGI3,SFT2D1,KIF19,THRA,PHB,CNTN2,S1PR5,PLEKHG3,SLC48A1,NDRG1,PICK1,TAF7,CREBZF,JUP,MAL,SUN2,NDUFS2,CELSR2,CD81,SLC6A8,YWHAQ,PHGDH,MAP2K2,AMOTL2,EFNA1,KLHL21,CAMK2N1,RAB40B,MAP7D1,HES6,PLXND1,RAB33A,INF2,SALL1,AGRN,COL16A1,CDC42EP1,BIN1,PCBP2,TMPRSS5,RALGDS,EFS,CFL1,VWA1,KLF13,MAPK3,FASN,AATK,TRIM28,SH3D19,TTYH2,MBP,CERCAM,KCNH8,HMGN2,CLDN15,P…
GTF3C2(17g)	PRAM1,ZNF274,ZNF771,SRRM1,EIF2B3,CSNK2A1,GTF3C2,MICALL1,SASH3,STAT6,VPS53,NAPEPLD,MDM4,BRI3,PHF20,SNRNP35,AKR1A1
HLF(298g)	EPHA4,ZNF385B,EIF4A2,NPTX1,LMO4,PDE2A,ENC1,CALM1,BSN,EPHA3,NGEF,SLC39A10,PIP4K2B,CPLX2,SLIT3,SH3GL2,CAMKV,HOPX,SSX2IP,LONRF3,LMO3,HOMER2,SULT4A1,ABCG2,NR1D1,KCNIP4,VSNL1,DGKB,KCTD1,PDP1,FAM19A1,NAPB,YWHAB,FOXC1,LONRF1,SVIL,CLSTN1,SORBS2,PALMD,LNX1,SYN1,ATP2B1,EPHB6,TSC22D1,CDYL2,PRSS23,VPS13A,FBXL16,SLC16A14,RHOBTB2,RFTN1,FAM126B,CDK5R1,CDH12,WDR82,SYNPO,SATB1,ZFPM2,RAN,SV2C,GALNT9,SLITRK4,FBXW7,…
HOXB2(10g)	STX11,SNX11,CD1D,TNIP3,ACP5,KCP,VPS18,ZNF205,IGF2BP1,MNX1
IKZF1(710g)	SFMBT2,RUNX1,MAML3,RIN3,NFATC2,HS3ST4,DOCK8,ST6GAL1,ZNF710,PAG1,SRGAP2,ANKRD44,ARHGAP25,ARHGAP22,LRRK1,EPB41L2,BNC2,LHFPL2,HCLS1,SLC1A3,SMAP2,CD53,LY86,LYN,NCK2,DOCK4,P2RY12,TBXAS1,TMEM156,INPP5D,MEF2A,FMNL3,TLR2,MYO1F,ITPR2,BLNK,LCP2,PTPRJ,CSF3R,ABR,CIITA,ETV6,DOCK11,STK4,TFEC,PIK3R5,PIK3CD,PIK3AP1,RUNX2,CAPZB,RCSD1,SH3KBP1,ATP8B4,AKAP13,GPRIN3,CHST11,FOXP2,CTSB,RBM47,LPAR5,CARD11,CPVL,VAV1,FOXN…
IRF1(284g)	GBP2,GBP1,TRIM5,PLA1A,APOL1,TAP1,CXCL10,DDX58,APOL6,PSMB9,PSMB8,ERAP2,SLFN12L,APOL2,TNFSF10,CXCL11,SOCS3,LAP3,ISG20,OPTN,PARP9,APOL3,NLRC5,MX1,MLKL,BATF2,GCH1,FHL3,DTX3L,CD274,PARP14,ASRGL1,RSL24D1,SAMD9L,TRIM22,GBP3,SOCS2,STAT1,IFIH1,CNKSR3,SGPP2,SLCO4A1,PML,IL15,SEMA3F,TAPBP,EPSTI1,XBP1,NUB1,OAS2,GIMAP7,RNF213,RPS21,TGM2,CIITA,B4GALT5,HSPA5,C5orf38,TIMM17A,SOX17,IL1R1,BST2,BAZ2A,SOD2,DNAJA1,ZC3…
IRF3(12g)	DCP2,RUNX3,STEAP3,GSDMD,PXN,PLAT,ACSM5,DPEP2,ARHGAP30,DENND2D,SOCS1,DAPP1
IRF5(179g)	SH2B2,CARD16,CDKN2A,CBFA2T3,MORC1,FPR2,PARP15,SMS,STEAP3,NUAK2,C12orf42,SSTR3,STAT6,PTAFR,KLHL20,IPCEF1,HK2,ERMAP,RAB20,BTK,LITAF,PLD4,PLCB2,POLB,BCO2,GDI2,MR1,CC2D2B,ZNF846,IL15,SYK,KCNMB1,KLF3,RASSF8,ATP6V1C1,EPSTI1,CD53,LPAR5,CYBA,WARS,SYTL3,FMNL1,DENND2D,SLCO2B1,NLRP3,ZMIZ1,BCAR3,UNC93B1,TAL1,GCNT2,MAT1A,SLC15A2,LRMP,P2RX4,PRKCD,TCIRG1,ACSM5,NUMB,LASP1,WDR81,DHRS7,CREBL2,ARRB2,RUNX1,PLA2G15,Z…
IRF6(16g)	FAM24B,STT3A,RGPD3,BCL2L11,GPR1,CDRT4,ALDH3A1,EXD1,IRF6,CD70,GSDMA,KLHL31,TRPM8,TTC30B,WRAP53,GRHL2
IRF7(59g)	STAT5A,PSMB9,TNFAIP3,UBE2D3,VPS37B,HADHA,MX1,KCTD15,ITPRIP,CHIC2,PSMA1,XAF1,IKBKE,IFI44L,NOD1,DSTN,GBP2,ADRB2,STAT1,TCIRG1,IGF2BP2,HMGB3,RAMP2,MVP,FAM122C,TNFSF13B,KBTBD2,ZC3H12A,KIAA0040,FMO3,GAS6,MAFG,IRF7,ISG15,CREM,NR4A3,FAS,TGIF1,SMAD3,RPL38,DTX3L,ZIC5,MSN,UNC93B1,SH3TC1,ZIC3,MTRF1L,SORBS3,FMOD,KCNJ12,CLEC1A,MGST2,TMEM2,GAS2L3,MBNL3,PSME1,CARD16,IL6,DFNA5
IRF8(822g)	IPCEF1,ADAMTSL2,LILRB4,SOCS6,DOCK8,FCGR3A,FRRS1,ZNF710,IRF5,VASH1,NRIP1,SYT6,LRRK1,TGFBR1,ADAP2,CD53,SRGAP2,CD226,P2RY12,NCK2,FGD2,ERMAP,MAP3K8,HK2,C12orf75,PIK3CD,NFAM1,LCP2,P2RX4,FMNL3,RUNX1,CDYL,TNS3,NFATC2,ENPP1,ARHGAP15,AKR1A1,BMP2K,CARD11,CD58,CD300A,CD37,CTTNBP2NL,BACH1,RAB38,MCF2L,RBM47,AKNA,MS4A6A,SLC2A5,GAS6,CCND1,RHBDF2,ENTPD1,PLXDC2,DOCK2,ETV5,PAG1,HMOX1,APBB1IP,SCIN,ZNRF2,PTPRJ,IKZF1…
JUN(280g)	FOS,HSPB1,DNAJB1,UBC,PPP1R15A,HSPA1B,HSPA1A,HSP90AA1,DDIT4,GADD45B,JUNB,HSPB8,HES1,CYTIP,HSPH1,ZFAND5,IER2,MT2A,OCIAD2,EZR,HSPA8,DUSP1,NR4A1,ENO1,EDN1,JUND,EGR1,HSPA5,SNED1,ZFP36L1,AZIN1,HIPK1,S100A13,ITPRIP,DUSP5,ARID5A,ZFP36,CD36,RAB7A,CTGF,GEM,ID1,KLF4,GFPT2,DPP10,SDPR,BTG1,SERPINH1,SKP1,TRDN,LPAR4,POU3F4,CDKN1A,KLF6,SOD2,SMAD9,IL7R,PPP1R3C,RPS4X,NR4A2,ACTG1,KCNA6,ID4,H3F3B,CLU,UBB,CDC42EP3,EE…
JUNB(116g)	ZFP36,DUSP1,RPS4X,CEBPB,NR4A1,UBC,BHLHE40,NR4A3,C10orf11,H3F3B,EMP3,ACTG1,NR4A2,CDKN1A,FOSL2,PPP1R3C,CD63,VIM,GLTSCR2,ZFAND5,TMEM2,PFN1,GPX1,EZR,SLC3A2,ENO1,PRKCDBP,APOC1,HSPA5,PABPC1,ANXA1,GEM,RPL23,ANP32E,WARS,IRF2BP2,VCL,COTL1,KLF6,RHOC,SERPINH1,ZNF217,BAG3,KDM6B,SDCBP,RHOQ,ITGB1,TAGLN2,PTP4A1,AKIRIN2,GIMAP7,SNX25,DUSP5,MIDN,ANXA2,CDC42EP4,EEF1A1,TSPAN4,CSRNP1,LGALS3,LRIG1,NOTCH1,ARPC3,ANXA5,L…
JUND(372g)	CAMK2N1,IRF2BP2,TPPP,YWHAZ,AP2M1,SYT11,USP22,PEA15,PRNP,RAD21,CALM1,PRKAR1A,DHCR7,HSP90AB1,RAB5B,KLF9,MAP1B,MORF4L1,ARPP19,FAIM2,SGTA,ZFAND5,KDSR,SUGT1,ST13,DYNLL2,CD81,SLC6A8,ITM2B,BCLAF1,PJA2,SET,HSP90AA1,SQSTM1,KIF1A,ADAP1,CBX6,ZNF483,AASDHPPT,CDC42EP1,STMN1,DUSP8,PCBP4,YY1,ATP1B1,ELOVL5,CSRP1,UBE2B,AMOTL2,SBF1,INSIG1,MRPL19,CRYAB,PDZD8,RNF11,OPTN,NR4A1,GNAS,NCDN,LGI3,TSPYL4,PPP2R1A,EIF1,ACTG1…
KDM5A(241g)	ABL2,RBM25,FAM20B,WDR37,USP34,ANKRD11,ZNF292,PRDM10,TAF4,USP8,FBXO11,INO80,IFT46,CWC27,GSK3B,ARHGEF7,SLMAP,EPC2,BTBD9,ZBTB11,NCOR1,DYM,CC2D1B,RAB7A,DIDO1,NAA15,WDR33,CEP57L1,PDS5A,KIAA0232,RBM4,DMTF1,MGA,NRF1,TAB3,RAPGEF2,ARID4B,MAP2K4,CRK,LATS1,SBF2,CNOT6,SCML2,METTL4,POLB,NCOA6,STAG2,TFAP4,USF1,PRRC1,KANK3,PUM1,OSBPL2,UBXN7,HLCS,TET2,ANKH,EIF4E,BTRC,STX3,GLRX3,SLAIN2,THAP2,PHF8,WDR7,EIF3A,ARFIP…
KLF2(378g)	ID1,TMSB10,CTGF,RPS21,SLC2A1,SLC38A5,HYAL2,IER2,TINAGL1,MECOM,TAGLN2,GIMAP7,DUSP1,WWTR1,HSPA12B,LEF1,RHOC,PODXL,PRX,TIE1,MYL12B,NR4A1,SLC9A3R2,PAQR5,ATP10A,RBMS2,RAMP2,FN1,BCAM,TUBB6,BHLHE40,TMEM204,ZNF219,ARHGAP29,ID3,ANXA2,EPHA2,SORBS3,KANK3,VIM,ENG,CLDN5,FLNA,ERG,LIMS2,PTPRB,ITGA6,GRASP,CDH5,XAF1,ATOH8,DNAJC15,CRIP2,RPS16,LSR,RPH3AL,YES1,TSPAN9,HES1,CYR61,SLC7A1,ESAM,TPM1,FZD4,GADD45B,KIAA1462…
KLF4(168g)	CYR61,RAMP2,KIAA1462,BMF,EPHB4,ARC,ITPR3,HES1,CTGF,HYAL2,BHLHE40,NR4A1,SLC2A1,KLF10,HEG1,PTP4A3,EDN1,RPL29,JUN,SLC9A3R2,NTHL1,CLDN5,CRIP1,PTRF,S100A10,ANXA2,FURIN,CKMT2,RHOC,PRX,TESC,IMPDH1,BTG2,DEGS2,RARA,ERG,VIM,PGM2,RIMKLB,ATOH8,ORAI1,EMP2,S100A16,LEF1,C20orf27,EGR1,TINAGL1,RBMS3,MFSD2A,EMP1,DUSP6,CISH,NRP2,FOXC1,EGFL7,S100A13,HRCT1,FGR,TBX3,CDKN1A,LAMC1,TAGLN2,LSP1,TUBB6,ACTG1,NOS3,ACTB,CSRP2…
KLF6(103g)	CCDC141,RELL1,WASF2,ANGPT2,PTPN12,STAT3,BTG1,HSPA8,STOM,ITM2B,PRKD2,CAST,NAMPT,OPTN,GNA13,SMG1,CTGF,RALY,ITPRIP,JUN,MGAT1,RASSF8,DUSP1,CXCR4,FNDC3B,ESAM,MIDN,BCL6,VCL,LRRC32,PLXND1,AHNAK,GNAI2,FN1,SQSTM1,PEAR1,VASP,ANXA2,LASP1,RHOQ,MXD4,INTS6,ST3GAL2,IER5L,LMNA,TNKS2,STAT5B,HIC1,MYH9,PFN1,CTDSP1,PPFIBP1,DOCK6,KCND1,JUNB,KANK3,ARAP3,TFE3,FKBP5,NR4A3,FKBP4,MAML3,KLF6,EDN1,PXN,MECOM,PGF,AGRN,CALR,IT…
LEF1(33g)	EPAS1,ETS1,MYO1B,DACH1,KANK3,FLT1,WWTR1,TBX3,NRP2,ZBTB38,HPCAL1,PHLDB2,TMEM204,SV2C,HMCN1,SLC39A8,MFAP3,DNMBP,YWHAZ,YES1,SIX4,MID2,PAX7,PPP1R2,TNFAIP1,HIC1,VGLL3,FILIP1,WNT5B,AXIN2,ISM1,KCNMB3,LEF1
LHX9(22g)	TFAP2D,SHOX2,EBF3,PRLR,SYT10,BARHL1,KLHDC8A,KCNK9,NDST4,KCNH2,SERTAD4,TDRD5,POU4F1,MAB21L2,MAB21L1,TMPRSS7,EGFL6,LHX9,NR1I2,HCRT,ADAM2,WNT11
LMX1B(11g)	LMX1A,RSPO2,CELSR1,PENK,OTX2,TNFRSF19,PITX2,SLC6A20,KLHDC8A,PPP1R1B,BDNF
MECOM(10g)	ABCB1,EPAS1,ATP10A,ERG,RPGR,PODXL,CRIM1,SLC1A1,OSMR,MECOM
MEF2C(261g)	FRMD4A,CELF2,OXR1,FMN1,ARHGAP26,KCNQ3,PPP3CA,CAMK1D,SLC8A1,RASAL2,FAM19A2,ITPR1,SDK1,OSBPL3,FAM49A,PLCL2,KHDRBS3,LRRFIP1,NEDD4L,FBXW7,NAV3,RPS6KA3,PRKCB,ATP2B1,KCNMA1,KBTBD12,KCNQ5,GNAS,CSGALNACT1,ABR,HDAC9,TRIO,HS3ST4,RAPGEF2,MCTP1,MAP2K1,FAM153C,STAMBPL1,P2RY12,PRKCE,LUZP1,TBC1D1,MYCBP2,TBC1D4,FBXO34,CACNB4,NCEH1,RAPH1,CADPS2,LYST,CMIP,SIPA1L1,KCNIP1,ATF7IP2,PPARG,ANXA11,LRCH1,TBC1D9,EFR3A,SIPA…
MEF2D(31g)	KIAA1644,JUND,YWHAH,NAP1L1,USP9X,FBXL16,KLF9,CDK5R2,AUTS2,MEF2D,PIK3R1,DGKZ,RAB3A,CXXC5,ACTR3B,BGN,OPN3,ZFAND5,MSL1,PRKCG,HDAC5,SIK1,SSBP3,EGR1,HIC1,CHRM1,LMO4,PER1,PINK1,NR2F2,CTBP2
MEIS3(13g)	TIRAP,PAK3,DACH2,TMEM196,RXFP1,CBFA2T3,CPNE7,GPR12,ARHGAP36,HSD11B2,PRAP1,GPR68,MUC20
MEOX2(19g)	DOK4,SCN4B,DAPL1,SOX3,RGS6,OR3A2,ZFPM1,SLC6A5,KCNJ16,SP9,SSBP4,C17orf82,CHRNA2,PENK,TMPRSS7,STAC2,NOVA2,PEG10,MEOX2
MYBL2(12g)	SRSF8,ATP13A3,CCDC102A,LMX1A,TLR3,HAS3,CSRP3,E2F7,CSNK1A1L,ZNF492,MYOM3,PRDM12
NFE2L1(35g)	CANX,FBXO2,HSP90AB1,CBX6,CAMK2N2,NEFH,MAP1A,KLHL21,PSAP,NEFM,PSMD1,ATP6AP2,YWHAG,NEFL,EEF1A2,KIF1A,KLC1,CCNI,APLNR,CALM1,HSPA9,CPLX1,VAMP1,ARHGDIA,GADD45A,ACTG1,TUBB2A,WBP2,CHGA,TMEM33,ACLY,CNST,SQSTM1,TUBA4A,SMAD9
NFIC(186g)	PFKFB3,ZBTB7A,OGDH,MINK1,AGPAT3,PPTC7,CLIP2,BRD4,PHF20,MYO18A,HIPK3,RPTOR,TAF6L,PRPF4B,CDC42BPB,RAB5A,MARK2,BSDC1,IP6K1,GAS7,FOXO3,DNAJC5,NPEPPS,NFYC,CDK12,MED13,PREX1,INPP5B,COX19,KRCC1,ELMO2,WASF2,CTBP2,ZBTB16,KLHL36,TRIM8,GNA12,PARP6,SKI,DGKZ,GIGYF1,KIF1B,PHLPP2,NACC2,CARD11,PPP3CB,PAFAH1B1,USP36,ZNF562,WDTC1,ATXN2,XIAP,BANP,NUP98,ZNF654,PACSIN2,ZBTB1,SGPP1,MEGF9,UBR5,WDR81,MAP4,STAU1,TRAPPC9,…
NFIX(75g)	DPF3,ZNF536,DSCAML1,PPP1R12B,CORO2B,ST3GAL4,KIF1B,ADAMTSL3,ZBTB16,SSBP3,DAAM2,DIXDC1,MEGF9,TYRO3,PDE1C,SLCO3A1,ARHGAP1,AGPAT4,ANKRD28,MEIS2,ZNF532,KLF13,CDK18,FGF1,CPEB1,MXI1,ANKH,PKP4,CDH20,THRA,PLEKHG3,GATAD1,DST,PROX1,SVEP1,SH3GL3,STOX2,PCGF5,ARHGEF37,DNHD1,DUSP16,SCD5,SLC6A9,NCAM2,ACVR1C,ANK2,ZFHX4,LIFR,RASGRP3,EZH1,CEP97,TMTC4,TJAP1,NTNG2,ST18,N6AMT1,COLQ,BRD9,TTLL7,GIGYF1,FAM161A,PC,TARSL2,…
NFKB2(73g)	ELF4,BAG3,TRAF5,HDGF,MAP2K3,CXCL1,FRMD6,SLC37A1,RHOC,ANXA1,CD63,SMAD3,CC2D2B,CD2AP,MYL12A,BCL3,BID,TCF15,PCDH1,AKNA,GJB6,CLEC1A,SOCS2,PTGS2,PILRB,SQSTM1,EBI3,NCF4,TSPAN12,LAMB2,SOX17,CD59,VASP,FCGR3A,LAMA5,CDH5,IKBKE,CSF2RB,NFKB2,TMEM132A,ESAM,CD93,CD40,VANGL1,WFIKKN2,KYNU,CDC42EP5,MAFG,DUSP6,IRF1,ARRB2,S100A10,RCC2,SBNO2,NINJ1,NOD2,IL4I1,TNIP2,MAP3K14,KIAA0040,BHLHE40,PLXNB2,PLA2G7,GPR146,SOX7,D…
NR1D1(24g)	STAC2,HPCA,CDK5R2,CACNA1G,KCNIP2,SLC6A17,PPP1R1B,EPHB6,CAMKV,NR1D1,SDC4,GPR153,DLG4,EPHA8,CCDC120,RASD2,OBSL1,ZNF770,FOXS1,SCN4B,ANKRD9,SSTR3,PIP4K2C,REM2
NR2C2(81g)	AP2B1,SMCHD1,RNF10,CLNS1A,PDE12,RAB2A,TMF1,KIN,AP1G1,ZCCHC2,CTNNBL1,ROCK1,HNRNPH3,VPS13B,STAG1,STAM2,PDCL,TRIM59,FOXJ3,VRK1,CXADR,ZNF654,BCO2,WDR61,IKZF2,TERF2IP,UBE2Z,TMEM50B,MAPK6,WDR33,YME1L1,BCL2L13,TBPL1,FAM24B,ZNF706,CRY1,FAM91A1,MICAL3,LRRC66,RPL32P3,MRPS22,ZNF765,SLC26A9,METTL4,HIF1AN,MAPK1IP1L,USP32,CYBRD1,CGGBP1,MTX3,RBM45,STIL,PRPF3,NSUN5P2,RNF6,ACVR2B,PIM3,XPA,PPIL2,PTRH2,AP3M2,EIF2A,…
NR2F1(56g)	FLRT2,FRMD6,AMOTL1,PDE3A,MAST4,SSBP4,NR2F2,WDR86,ASS1,ATN1,VIPR1,TTN,NCS1,FBLN1,LAMC1,ADAM33,GPC1,FHL2,COL1A2,ZDHHC1,PLXNB2,SERPING1,GAS2L1,LRTM1,IFT122,FOXD1,SRPX2,FAM160A1,NR1D1,CYP11A1,ADCY6,TMEM47,NFATC4,RHOBTB2,DNAL1,MYL6B,GTF2F1,ZNF385A,TNPO2,LRP3,CRLF1,ESRRA,AIM2,CTSK,NR1H3,ARFGAP1,COL7A1,AHNAK2,PLEKHH3,STEAP4,NR2F1,WNT9A,BMP4,ZGLP1,GPSM1,SHBG
NR2F2(23g)	BGN,PTH1R,COL1A2,P2RY14,RNF152,CXCL14,LZTS1,TBX2,IGFBP2,COL4A1,FBLN1,IGF1,KCNE4,ADAM33,IGFBP4,MAFK,TMEM72,SLC9A1,CYP11A1,BCL9L,SLC2A4,DGAT1,NR2F2
NR2F6(52g)	NR1D1,CDK10,SLC16A14,ARAP3,ORMDL3,ALPL,SLC22A5,OGDHL,C20orf27,BAIAP2,TAGLN,ISYNA1,PALM,AIRE,NR2F6,LYNX1,GPX3,MAPK12,TBX2,MAPK11,SERPINH1,GPR162,HDGF,TMEM30A,TNPO2,ARHGAP39,KLHDC8B,SLC25A22,TNFRSF12A,STX1B,ZNF703,RASD2,CAMK1,EPHB6,SMARCC2,ERBB2,EPHX1,STX1A,LIMS2,OGT,CYGB,PHB,LRFN4,SLC9A1,CNTFR,HDAC10,LPIN3,FSTL3,PCDH12,SMOX,C17orf96,PMM1
NR3C1(96g)	NUAK1,AFF4,ZNF420,USP9X,SMAP1,MBTPS1,HNRNPC,HNRNPR,DMXL1,PPP1R12A,SMARCA2,HUWE1,MAN1A2,SMNDC1,ANKRD13C,PPP4R1,ANKRD17,ELL2,SRSF4,SENP7,ZBTB40,PDS5A,G3BP1,SMG7,REV1,HSPA4,KIN,LSM14A,CHUK,NFX1,RNPC3,FANCC,TET2,GIN1,GOLGA1,FAM126B,PARG,PTPN4,N4BP1,TLE4,SLK,RAP2A,CUL5,RC3H2,ACVR2A,UBL3,NCOA2,ACVRL1,PIAS1,KANK3,TAOK1,RAB5A,EIF3A,SGMS1,AKT3,MYSM1,LRRC28,SEC63,PCDH17,MYO1B,SSBP3,AHCTF1,ZBTB16,GORASP2,NO…
NRF1(468g)	UBN2,RNGTT,DYRK1A,IPO9,FRS2,TRRAP,PEX26,WDSUB1,ZDHHC17,HERC4,CHD6,NF2,STAG3L2,FAM104A,C2CD3,NAA35,USP45,TMEM65,MAEA,LRRC37A3,GPATCH8,PRPF3,MRPL45P2,WIPF2,EVI5,SENP2,BTRC,MFSD11,PIKFYVE,RNF38,KIAA0556,IPO11,SOS2,DCP1A,TAF1B,DNAJB6,PIK3C3,OGT,MLLT10,RAD23B,SSBP2,RAB3GAP2,PPP5C,ZFP2,MTOR,GPR135,BTBD7,TRAPPC6B,PEX6,BCLAF1,CCDC92,ZNF248,DNAJC13,LCORL,AKT2,NUDT5,N4BP1,POU2F1,NR6A1,CENPJ,CLASP1,RNF216,T…
ONECUT1(23g)	ONECUT3,ONECUT2,EBF3,PMFBP1,CHST8,VIPR2,CABP7,ALK,POU6F2,NLGN2,CDON,GSG1L,COL11A1,SOX21,ONECUT1,VWA5A,GDF6,MYT1,IGLON5,C1QL1,MATN2,ASB18,KCNA1
ONECUT2(165g)	CBLN2,CUX2,LTK,ADAMTS3,STYK1,FAM19A1,KCNA4,ONECUT1,ONECUT3,C17orf96,CDH22,HPCAL1,KCNV1,FAM163A,PITX2,GPR55,BICC1,GLRA3,ENC1,FAM153B,MFSD4,PART1,PTPN5,MAL2,ZNF831,FAM84A,SYN3,FAT3,SV2B,NRGN,DYX1C1,NDN,CDKL2,ITPKA,RTKN2,HTR2A,UBE2T,MMP17,SCRT1,NDST3,CDH12,SLC22A24,NGEF,SLC30A3,STEAP2,HOOK1,OGDHL,OLFM3,CACNA2D1,B4GALNT3,PCDH8,DRP2,HS6ST3,SATB2,CTXN3,ART3,BDNF,EPHA4,CAMK1G,RGS6,FLRT2,GALNTL6,LRRTM4,A…
ONECUT3(12g)	ONECUT1,PMFBP1,ONECUT2,C14orf39,TFAP2D,VWA5A,CHST8,EBF3,MAT1A,ONECUT3,HTR2C,CTXN3
OVOL2(11g)	ALS2CL,EPHA8,PLAG1,SOX1,LINGO3,ST3GAL2,LPCAT4,GCNT2,TCERG1L,CLDN2,PLXNC1
PAX3(48g)	SEMA3D,LOC441204,IGFBP5,CRNDE,SMOC1,ASCL1,GRIA4,PTPN14,MEGF11,TFAP2B,ACAN,ZFPM2,IRS1,CPNE5,TSPAN12,ABCC3,COL9A1,KCNA1,SEMA3E,HS3ST1,SLITRK5,AJAP1,IRX5,TRHDE,COL27A1,TRPC4,PAX7,ELFN2,CALN1,MYT1,LUZP2,MRPS6,ONECUT1,KLF15,ATP1A4,DSEL,WNT7B,PIK3R1,GALNT13,EBF1,ZMIZ1,PPM1B,NPNT,GDF6,ST8SIA1,PAX3,ZPLD1,B4GALNT2
POLR2A(36g)	FBXL12,MARVELD2,UBAC1,SSR3,ENHO,DAZAP2,POLR2A,NRP2,LPO,MAPK1,HNRNPAB,SBDS,PCBP4,BTG1,RMND5B,GBF1,NQO1,TOMM7,CTR9,TBC1D23,GNAI2,LDHA,RIOK3,MTCH2,TMBIM6,VCP,NBR1,CKAP4,ARHGDIA,MAU2,ZZEF1,TPT1,GSK3B,SH2D3C,TNKS2,SF3A3
POLR3A(19g)	NPAS1,TLE2,PLEKHM2,MFAP3L,QPCTL,NFATC3,INTS4,ACOX1,C12orf65,SUPT6H,BDNF,CCDC136,KLC1,ACTR3B,SRR,ZNF318,PRDM10,TMEM120B,ZC3H7B
POLR3G(42g)	ELOVL6,TRIM36,MCCC2,PPEF1,TLE2,ACTN2,CDKL5,MTFR1,METTL4,FAN1,MBOAT1,SHANK3,MTX2,TRIM16L,SETD7,PRELID2,FAM53A,RASAL1,EYA4,GAS2,GREB1,C19orf18,FAM169A,SLC45A3,FECH,GIPC1,SLC5A11,PODXL2,SLC13A3,KATNAL2,MPHOSPH9,AGPAT4,NOS1AP,CA14,EXTL3,HSPA12A,PTPN21,PMPCB,EPHB2,TMEM41B,KDM6A,ABCC10
POU4F2(30g)	EBF3,SHOX2,FAM155B,PKHD1,CHST8,TTC29,KLHL1,BARHL1,SLC17A6,CLEC2L,OTOF,TFAP2D,MYO15A,COL25A1,ACE,CYP26B1,CGREF1,POU4F2,SLITRK5,ZSCAN23,POU4F1,PTPRQ,MAB21L2,SCNN1A,TRAPPC3,GPR88,NTS,CXCL5,ISM2,PLSCR5
PPARA(13g)	DPF3,CTBP2,ZSCAN5A,PPP2R5A,HOOK2,TBL1X,RGMA,SLC9A9,CEP350,CPXM2,RNF24,ZHX2,DPP8
PRKAA2(17g)	TARBP1,TLE2,MYEF2,PIAS2,PHLPP2,ZNF821,NNT,PCGF2,MRPL33,WNT10B,TUBG2,FHDC1,INSM2,NMBR,INTS1,CENPT,LRRC24
PROX2(12g)	LMO1,GBAP1,KCNMB2,ARRB1,POU3F1,DDX20,TCF15,PRR5,ZFP3,SYT6,PTAFR,CD276
RARG(46g)	TUBA1C,ZDHHC15,HADH,TRAF5,OFD1,CHST4,SLC25A42,IFT46,HAS2,C2orf27A,MORC2,EHD4,MRGPRF,GNPTAB,ZNF384,CYP4F3,OGDHL,ANKRD9,RARG,MAT1A,C1orf87,LPAR3,FOXS1,SYNPO2,MAOB,MRVI1,PPM1K,CTNND1,PCGF2,CTNNBIP1,FAM81A,RRAD,RASL12,C1QTNF7,ITGB4,NACC2,FAM81B,DCAKD,DLEC1,EIF4EBP2,ALK,FOXD1,RNF112,CALCOCO2,EGF,GFPT2
REL(128g)	CD83,SLC16A3,PARVG,PADI2,FGR,PTAFR,UGCG,NFKBID,KDM6B,HCLS1,SIGLEC9,FOXN3,ATG16L2,SNX10,NR4A2,LIMS1,ARHGAP24,SH2B3,FMNL1,RREB1,RUNX2,LAPTM5,MAP3K8,CPVL,IL15,IFI16,CNOT1,ATP13A3,NFATC2,STX11,DPEP2,LYN,ZFX,FOXP2,LHFPL2,HS3ST4,ARNTL,NR4A3,ARID3A,ARHGDIB,CHST15,PAG1,SYTL3,RAB3GAP2,MAN1A1,PLXNC1,CD163L1,BAZ2A,CTSH,HCST,STX7,CREB1,EPB41,BAZ1A,TMEM71,ZNF562,HNRNPH1,TTC7A,FCGBP,FKBP5,IPCEF1,IQGAP2,ZNF654,…
RELA(34g)	HSPA1A,FKBP4,SLC38A2,DNAJB1,APOLD1,LINGO1,GIPR,BOK,SUN2,HSPB1,ZNF281,UHMK1,TRIM5,FANCC,NDRG2,GPT2,KLC1,ZCCHC2,MT3,HIC1,GPRC5B,STIP1,FXR1,NFKBIZ,PERP,SQSTM1,TPPP,RELA,CRY1,MAP3K11,GATA2,BNIP3L,SOCS3,GTF2H2C
RELB(89g)	RARA,TRAF3,CREM,CASZ1,ST3GAL2,ZFP36L2,CYTL1,ANPEP,EBI3,NFKB1,LIMK2,DTX2,CXCL1,ICAM1,ADCY4,ZNF467,CXCR4,CLEC1A,NRP2,CXCL3,SMAD3,THBS1,NXT1,CCR1,CAST,RASSF5,TNFRSF11A,F11R,ARHGEF19,TNFAIP2,CD83,ROCK1,WDR1,RGS16,RELB,PSTPIP2,TNFAIP1,ACVRL1,SNX20,EIF2AK2,ITPKC,CDKN1A,ZFP36,MAP3K14,ARHGDIB,SQRDL,FBLIM1,APOL3,SNRK,CDH5,SH2B3,TEC,TEX101,H2AFY,SLC26A2,FMNL3,GIMAP7,QSER1,CCL3,SLA,GATAD2A,PLA2G7,C1orf162,B…
RFX1(55g)	RGS11,RAB26,FGF10,MIMT1,JAG1,PISD,TP53BP1,DLX6,SLC29A4,ARG2,ZFY,SERPINE1,COX7A2L,ACOT7,DIRC3,RPTOR,CROCC,RFX1,SDK2,ZNF846,SPIRE2,HTR3B,NR3C1,KLHL5,AXIN1,NME4,SLITRK3,RIMS3,UGCG,IGSF3,LAMB1,LMTK3,RBM24,TMEM179,PLEKHG5,PPP5C,NRSN2,GRIK5,IGDCC4,DLEC1,RAB40C,SEMA4A,CRMP1,CCDC40,SBK1,HOOK2,TRPC6,ZFP92,CAMK1,TRIM17,GDA,TFAP2D,HUWE1,UBE2O,CBX6
RFX2(1379g)	DNAH9,DTHD1,FANK1,SPAG17,SPATA17,DNAI1,TTC29,EFHC2,ARMC3,LRRIQ1,DNAH10,COL21A1,DCDC1,DNAH3,WDR49,HPSE2,SPAG6,DNAH12,NEK5,SERPINI2,FRMPD2,VWA3A,ZBBX,NEK11,SPAG1,C6orf118,ARMC4,TEKT1,DNAH5,GYG2,TTLL9,C8orf34,HSPB8,DNAH2,WDR63,VWA3B,DNAH6,DLEC1,C9orf135,HYDIN,LRGUK,VWA5B1,CCDC40,FAM92B,RFX4,MYLK3,IQCG,C4orf47,DNAI2,RSPH1,EFCAB6,EFCAB1,EYA4,ULK4,NPHP1,GFAP,WDR66,FHAD1,AK7,PLEKHA7,CD36,C2orf73,C1orf87…
RFX3(1586g)	DNAH9,TTC29,TEKT1,SPATA17,SPAG17,DTHD1,ARMC3,ARMC4,DCDC1,DNAH5,RSPH1,ZBBX,DNAH12,DNAH10,DNAI1,SPAG6,ROPN1L,VWA5B1,FHAD1,C1orf87,DNAH11,LRRIQ1,VWA3A,C6orf118,DNAH3,DNAH2,EFCAB6,DCDC2,WDR63,C9orf135,DNAI2,SPATA18,CASC1,DNAH6,TCTEX1D1,EFHC2,C7orf57,RGS22,NEK5,CCDC146,DYNLRB2,FAM183A,FAM92B,VWA3B,SPAG8,SPEF2,C5orf49,CCDC60,MYLK3,CCDC81,DOC2A,FANK1,C11orf88,EFCAB1,CCDC30,C4orf47,DLEC1,LRRC46,LRGUK,SPA…
RFX7(17g)	MBD5,TMEM117,NEK1,PARG,IQSEC1,C11orf74,ORC4,SLC30A7,HMG20A,ZNF507,POLB,TUBE1,WARS2,PGGT1B,OSBPL2,ZNF771,LYRM1
RORA(26g)	FAM155A,CACNB2,TOX,SOX6,KALRN,ATP1B2,DTNA,RUNX1T1,ASPH,PDE4D,COL5A3,PLCB4,MID1,CELF2,ZNF516,RHOJ,DAAM1,NPAS2,F3,ZNF423,CNIH3,ARNTL,NR1D1,CSDC2,AIFM3,MYL3
RREB1(25g)	LPP,HIF1A,ZFHX3,ZFP36L1,CTBP2,FOXN3,TNRC18,ARHGAP31,XAF1,MAP3K14,ARHGEF6,RHOQ,IL6R,SH3BP2,DDX5,C6orf62,PLXNB2,TLE3,MAFG,LASP1,BCL9L,PLD2,NBEAL2,RREB1,HOXB3
RUNX1(570g)	SORL1,SMAP2,APBB1IP,RBM47,DOCK2,DOCK8,SYK,MYO1F,TLR2,ARHGAP15,NFATC2,BMP2K,RHBDF2,IKZF1,ATP8B4,FOXP2,RUNX2,C3,DENND3,SFMBT2,ARHGAP22,NCK2,LHFPL2,SLA,ARHGAP25,IL17RA,FOXN3,BNC2,CTSB,SLC1A3,AKAP13,MGAT4A,LCP2,FAM149A,ITPR2,GPRIN3,PIK3R5,ITGAX,MAF,ACSL1,SH3KBP1,JAZF1,CD53,ZFHX3,CD74,MEF2C,FGD2,FRMD4A,VAV1,TBC1D2B,FMNL1,KCNQ1,TGFBR1,ABR,ALOX5,PIK3AP1,RAB31,SH3TC1,PARVG,SAMSN1,MANBA,RIN3,LCP1,KCNIP1,R…
RUNX2(17g)	RUNX1,FOXP2,JAZF1,MANBA,STK4,RASSF5,PLAC8,ALOX5AP,LYL1,RELT,TNFRSF13C,C20orf197,MEPE,C11orf45,ADRA2C,CENPF,RUNX2
RUNX3(134g)	OBSCN,CCDC88C,TC2N,SCML4,CHRNB3,RASA3,GRAP2,PSD4,ZC3H12D,EZH2,TPRG1,STK38,BCL9L,IQGAP2,GRAMD4,IRF1,THEMIS,IL7R,ZNF831,PIM1,STAT4,PIK3CD,KCNE1,FGF20,CD7,ITGA4,RASSF1,RPH3AL,CARD11,ITGAL,BCL11B,PDPN,IRAK1,PRKCH,LZTS1,SH2D3C,ETS1,SYTL3,CCND3,PTPN22,ANXA1,TNFAIP8,VDR,SLFN12L,CELSR1,ANKRD11,SPON2,CD244,CASP8,ARHGAP6,USP7,ZNF219,CD96,TGFBI,NFATC1,IKZF1,TRERF1,ARHGAP9,TBX3,PTGDR,PRDM1,TCF7,CPA6,ST14,H3F…
RXRA(11g)	IGDCC3,EGFR,SMOC1,GAS8,NACC2,KCNIP1,SLC22A3,ATOH8,CYHR1,RXRA,TMIE
SMARCA1(33g)	RNF169,SMAD1,VWA5A,RNF24,CASK,RAB18,RNF152,ANKRD46,KCNN2,C1QTNF1,ZNF454,KRAS,PCDH19,MKX,ATAD2,USP46,SOX11,SOX9,MAMLD1,DOC2B,PPAT,ENPP1,IFT46,C3orf14,ZNF280C,F10,TIRAP,RTN2,CUL9,GYG1,OSBPL2,C1QTNF7,C14orf39
SOX10(931g)	ZCCHC24,ABTB2,USP31,GPSM2,DSCAML1,PLD5,BCAS1,TSC22D4,SLAIN1,COBL,LDLRAD3,SH3D19,DSEL,B3GAT1,CLDND1,OLIG1,ATP10B,HAPLN2,PRIMA1,RASSF2,LAMP2,TYRO3,PLLP,RTKN,SGK1,ADAM19,SEMA5A,IKZF2,GPRC5B,TANC1,RCAN1,SERINC5,SCD5,NCKAP5,OMG,FMO5,RNF144A,CPEB2,FOXN2,SLC31A2,HSD17B4,PLEKHH2,MKRN3,GPM6B,ZNF365,PDE4B,SHROOM4,SLC38A2,CHD7,CREB5,HCN2,HTRA1,CNDP1,RDX,ERBB3,NFIX,C10orf90,CHST3,GXYLT2,ZNF704,VEZF1,PCSK6,SL…
SOX4(29g)	OTX2,SOX11,CXXC4,MARCKS,PPP1R14C,PCDH17,TNR,FBN2,VCAN,C2orf27A,ADAMTS6,DACH2,PLXNC1,TSHZ1,GATA3,NR2F2,SV2C,LHX5,ZEB1,SEMA3E,MYT1,CSMD3,TMEM229B,SBK1,TMEM200C,MAB21L2,LRRN1,NXPH1,SOX4
SOX8(173g)	CNP,MARCKSL1,APLP1,SCD,GPR17,PLP1,SOX10,TYRO3,PTMA,CHST9,COL9A1,ANGPTL2,COL9A3,BOK,PAQR8,KCNJ10,MYT1,MAG,IRF2BP2,ZDHHC9,GJB1,SMOC1,HDAC11,RASGEF1B,VCAN,C1QL1,SLC22A17,NDRG2,CLDND1,SCD5,LRRN1,PCBP4,TRAF4,CHN2,COL11A1,PAX3,GALNT13,CDKN1B,ITGB8,TMEM100,GPR37,PDGFRA,PIK3R1,YWHAQ,MCAM,KCNH8,AMOTL2,H3F3B,CDC42EP1,GPSM2,PCDH15,CREB5,TNFRSF21,TJAP1,GPM6B,UGT8,TTYH1,TUBA1A,NKD1,GJC2,DLL1,PRKG2,FAM102A,SEM…
SP1(11g)	STYX,GIPR,SP1,MYL3,ZBTB37,SOX18,ANP32A,ZBTB1,HIC1,CTBP2,CYLD
SP5(40g)	TMEM26,WNT4,SHOX2,SIX3,CHRNB2,GATA3,NGB,PAX7,EPHB3,ANKRD34A,CBR3,DRP2,TCEAL3,CORO2A,JAKMIP1,SALL2,ZIC4,DLX1,KCNK3,FAM171A2,ARAP3,LHX1,CDK5R2,BEND6,RGS16,IRX1,SOX11,SLC2A4,SPTBN2,SYNPO2L,ZNF641,HES7,SLC35A4,SRP68,DKK1,C1orf127,ANP32E,FOXJ2,SLITRK6,TUBB3
SPI1(1012g)	CD14,LYZ,G0S2,PFN1,S100A8,LSP1,TOM1,CD74,CD68,YBX1,C1QC,C10orf54,GPR65,VSIG4,PTAFR,RGS2,NINJ1,PTP4A1,SLA,IKBKE,ALOX5AP,PYCARD,SH3BGRL3,C1QB,EVI2B,TG,FOS,LCP2,TNFSF13B,LYN,SAT1,RAC1,SERPINA1,SCIN,FERMT3,ACSL1,FCGR1B,CD163,JAK3,TXN2,PTPN2,LAIR1,SIGLEC9,MAP1S,MAFB,NAMPT,SAMSN1,HIF1A,CYTH4,CLIC1,DNASE2,GNA15,GLIPR1,NFATC2,HCK,RAB32,HPS3,WNT5A,STAT5A,UNC93B1,MS4A6A,CMTM7,RPS4X,REL,PRKD3,TMEM163,HK2,TY…
SREBF2(669g)	LDLR,FADS1,TMEM41B,FDPS,YEATS2,ACACA,MAP4,PTPRS,CCDC84,PPIL2,CRTC3,GPATCH8,PAFAH1B1,MAPK8IP3,HABP4,SMARCC1,SAP130,CUEDC1,TRIM24,ZFYVE1,FBXL18,SRPK2,ADD1,ATP6AP1L,ZNF532,RAB11FIP3,EPN2,DCBLD2,CLIP2,ASH1L,KDM2B,ZC3H7B,TNRC6B,USP33,PIGL,ELOVL6,UBE4B,EXOC7,RALGPS1,ABCA3,LRRFIP2,MRPL45P2,PLEKHM3,SENP2,RNF214,GPI,ARIH2,DYNC1H1,RAB6A,ZMYND8,DNHD1,PGAP2,ABCC5,UBOX5,CAMTA1,EML2,DIP2C,GTF2IRD1,FMO5,DOCK3,C…
SRF(14g)	RAI2,GRASP,FHL1,DCHS1,FOS,TAGLN,SRF,KCNK3,PGK1,PTMS,IGFBP2,EBF3,EFNA3,MRGPRF
STAT1(175g)	IFI44L,MX2,EPSTI1,APOL6,GBP2,SLFN12L,XPNPEP1,CALU,SIGLEC1,CXCL10,GBP1,XAF1,FAM129B,AGPAT2,SAMHD1,PARP9,PARP14,TRIM5,DDX58,TNFSF10,AGFG1,HERC6,TAP1,PLAGL1,APOL3,SAMD9L,IFIH1,MX1,NLRC5,VSIG2,IRF1,PSMB9,JAG2,EIF2AK2,GPCPD1,ANXA3,SERPING1,TRIM25,DDX60L,ICAM1,COL3A1,HK1,A4GALT,AFF3,TNFSF13B,MED15,CDC42SE1,APOL1,RSAD2,ATP1A1,ZFAND6,STT3A,PSMB8,VANGL1,ZNF75D,NR3C1,ZC3H7A,FNDC3B,ZFP36,GBP5,IQGAP2,WNT5B,E…
STAT3(199g)	BCL6,FKBP5,ZMIZ1,ELOVL5,IRF2,NUFIP2,HDAC7,ZC3H18,STAT5B,LPP,GK,SLC46A3,AFF1,ATP6V0E1,USP9X,KSR1,JAK3,SBNO2,LAP3,GBP1,BAZ1B,PROS1,GPBP1,STARD13,FERMT2,ETV6,RAB27A,HIVEP2,TCF3,TMOD3,NEK6,RFWD3,TBC1D14,EPS8,RRBP1,LRP10,SRSF10,TET2,HSPA9,DRAM1,KLF6,IGF2R,EIF3H,SOX18,PGK1,RAB7A,GIGYF2,KLF3,ATP13A3,KIAA0040,UBN1,FLVCR2,PXN,PHF11,CNOT4,AQR,AGFG1,IRS2,DENND1A,FBXO11,SH3GLB1,TBC1D2B,HSPD1,SPRED2,ELF1,VPS5…
STAT6(141g)	SWAP70,IRF5,SMAD3,LCP2,TNFRSF1B,CASP1,ZFHX3,TP53I11,PLSCR1,ABCC3,DPP9,LASP1,FLVCR2,RBM47,OLFML2B,TRIM73,TNFAIP8,ARHGDIB,ALOX5AP,PIK3CD,JDP2,SYT6,LUM,INTS6,CTSZ,SH3BGRL,STEAP3,TSPAN14,PSTPIP2,DHRS3,TAB2,SKAP2,KCNK6,CHSY1,TBC1D9,PDE6G,GPRIN3,GSDMD,FLI1,MAP3K8,MEF2A,IRF8,IPCEF1,IKBKB,NCKAP5L,SH3BP2,OSBPL3,DISP1,FAM129A,ABR,SH2B3,IRAK3,CMKLR1,NEDD9,RAP1B,ATP11C,HDAC7,CTNNB1,ATP13A3,SLC1A3,NFATC2,TNIP…
TAF1(310g)	TARS2,KDM2A,ABCB7,CIDECP,ADAM17,URGCP,LUC7L,GMEB1,FAF2,SUPT6H,PPP6R2,RRP1B,C19orf25,DPM1,NUP214,FBXO28,ATE1,FBXL3,MED15,RMND5B,PNN,SFSWAP,SFPQ,ALG5,NDEL1,BCO2,PIP5K1A,SLC30A9,LEMD2,RBBP4,UBTD2,HNRNPL,FAM172A,MRPL48,RAD23B,TRPC2,RBM4,CTDSPL2,MAU2,TBK1,ATG7,AGK,GATAD2B,OSBPL2,RPTOR,RBM39,SPTLC1,BAZ1B,SENP7,POLR2J4,TSTD2,NUP54,PHKB,STRN3,ABL1,IMMT,LARS2,TXNL4A,SMC6,SLC9A8,BLCAP,NOL9,CHORDC1,HDAC3,PO…
TAL1(288g)	TSPAN14,CTTNBP2NL,MCF2L,C12orf75,CD74,HPGDS,FGD2,SP140L,ETV6,C20orf197,RNF166,C10orf11,EDA2R,CD300A,ZNF710,CASP10,SKIL,FMNL3,SP100,IGSF6,ZFHX3,NAA20,ARID5A,P2RY12,PLCG2,TNFAIP2,PTAFR,CTBP2,IKBKB,SUSD3,LCP2,FLI1,SLC2A5,MRC2,LRCH1,PELI1,PLA2G4A,MGAT4A,PPARD,BLNK,IL13RA1,RASSF8,TMEM156,LY86,ADAM28,ARID3A,STEAP3,CYSLTR1,GNB4,TFEC,SIPA1L2,PRKCD,EHD4,ZFP36L1,TBC1D22A,CHST11,ABI3,FOSL2,ADAMTSL2,TREML1,R…
TBX15(43g)	TBX2,DCN,COL1A2,ZIC1,FBLIM1,PLXDC1,NOTCH3,KANK2,ATAD2,SMAD7,NR2F2,PDGFRB,KLF9,GRM8,BCL9L,SIX1,LMNA,CDH11,BCAM,PEAR1,RNF24,CACNA1H,NDUFA4L2,CACNA1C,KANK3,GRASP,NBL1,CD248,TIMP1,SSTR2,TEAD3,RUNX1T1,TFAP2A,SLC2A4,TBX3,C14orf39,OLFML2A,GCHFR,TEAD2,HDGF,RGPD3,PLEKHH3,WNT6
TCF7L1(363g)	GLIS3,TNC,RFX4,GPC5,BOC,AHCYL1,TCF7L2,NPAS2,TSHZ2,MSI2,SLC24A4,MRVI1,POU3F4,RGMA,IGFBP7,ACSS3,FAM189A2,TTN,SDC4,SORBS1,LRIG1,SNTB1,TGFBR3,ABLIM1,BCL6,RYR3,ITPKB,GLI3,PLOD2,DDR2,MCC,DCLK2,LTBP1,EFEMP1,TEAD1,IGFBP5,ABCA1,ADCY2,SPON1,MFHAS1,LAMA1,SOX5,EYA2,COL27A1,SPARC,TRPM3,PLEC,PHF21B,FLNA,C4orf19,ZNRF3,SORBS3,FRMD6,MYBPC1,PRRX1,ACOT11,KREMEN1,NEBL,ADCY8,EYA1,ANKFN1,TRAF3IP2,GJA1,SPARCL1,PREX2,KC…
TEAD1(173g)	CDH11,ASAP2,FEM1C,SUN1,LTBP1,PHLPP2,CATSPERB,NFIB,ACSL3,YAP1,ZBTB4,MSI2,ZIC1,VGLL4,NPAS2,FYN,MID1,FAT1,SEMA4B,SMAD1,MCC,LYRM1,KIF1C,RNF19A,CNTNAP3,ERLIN2,SMARCA1,ZNF521,CALU,DENND5B,INO80D,NAV2,UNC13B,CNN3,ARHGAP32,RHOBTB3,PAWR,CTBP2,KDM5B,IQSEC1,ZNF84,PLXNA2,PPFIA1,FILIP1,DVL3,NNT,SORBS1,SOX9,ZNF532,SLC16A12,PRKX,GAN,KCTD6,KREMEN1,STARD8,WARS2,ZBTB7C,STK33,FGF1,BCKDHB,CPEB4,AGL,ABLIM1,STARD13,FA…
TEAD3(11g)	CAMK1,RASGRP2,MOXD1,SEMA3D,IER5L,HTR1F,ZIC1,AKAP1,GJC1,ADCY6,TEAD3
TEAD4(102g)	APOL3,HAPLN3,LAMA5,RGS3,IRF1,GCNT1,GATA2,ACVRL1,TRIP10,ST8SIA6,NEDD9,PLAC9,TSPAN9,SHROOM2,SLFN12L,SOCS3,ITM2A,SH2D3C,ANGPT2,PRX,EMP2,FAT4,FOSL2,ATP10A,MECOM,GPR85,SLC7A5,LGI2,OCLN,SMAD6,RNF144B,RGS5,TRAM2,CGNL1,PTPRB,ACVR1,EMP1,PAPSS2,ITGA5,PTRF,STARD8,ARHGAP29,PLOD2,RAI14,TM4SF1,SMAD7,NACC2,LMO2,CCDC149,UNC13B,MYL12A,MXD4,PPFIBP1,GFOD1,NRP2,RBMS2,SULF2,ZIC5,NFIL3,CRIM1,APOLD1,LATS2,WWC2,MYCT1,PX…
TFAP2C(18g)	NR1D1,FAM179A,PIPOX,PAQR7,EPPK1,FGFRL1,TEKT2,GPR68,TLCD1,KCNK15,GNL3L,SLC26A10,MRPS18A,TFAP2C,CLDN14,GALR3,UTP11L,RHOD
TFCP2L1(10g)	TUB,NCF2,FOXB1,RAB3IL1,CC2D2B,MR1,NRP2,ARHGEF6,UMODL1,TFCP2L1
TFE3(27g)	GSDMD,CKMT2,PGF,SASH3,APLNR,PRR5,PALM,SRP14,CDA,STAT6,CPA6,CIDEA,CAPN2,PCDH12,TNFRSF13C,TSC22D2,SOX18,BMP7,PLA2G7,HAP1,SMOX,TINAGL1,SCARA3,SIRPA,P2RY1,ITGA5,RAMP3
TP53(24g)	SP1,CARD18,CAB39L,ACADVL,ZAP70,MED15,ZDHHC1,DCP1B,MICALL2,GRIN2C,DAPP1,DIDO1,GAS6,TP53,CRB2,SLC2A9,APOL3,MRVI1,MFAP3L,RASSF3,OXTR,SLC30A1,PHF21B,FZD4
TP63(26g)	FHL2,FBLIM1,L1TD1,WNT5B,MMP2,PRKAR1A,LTBP2,SCN5A,SNX15,FLVCR2,FOXL1,MALL,RRAD,BNC1,NRARP,FRMD6,THSD7B,CFLAR,AGBL1,MYB,STARD8,TEKT4,PRELP,GPR153,LONRF3,SQRDL
USF2(32g)	EIF4B,SLC25A22,GAS6,GNB1,MSL1,SIRPA,DUSP3,MXD4,ZNF512,IRS2,LMO2,ADAMTSL2,FGF20,ARHGAP12,TAF7,CAMKK1,ATF4,SLC38A2,ATP6V1B2,FOXP1,STT3B,SCRN1,SERF2,FIS1,TCEAL3,BEX1,RNF145,STMN1,ATP6V0B,NPTN,MAPK3,IL18
YY1(250g)	PURA,RAB21,UBE2Q2,PTGES3,SNX3,RAB5A,NAPG,C7orf50,TBCA,VAMP4,YTHDF3,GOLGA2,DGCR2,SQSTM1,TM9SF2,PRKAR1A,BTF3L4,CLOCK,DHX30,HSPA4,APPL1,CLTC,API5,ATP6V1A,RAB2A,KPNA4,TBK1,CSDE1,ZNF24,ZDHHC2,HIPK1,FBXL3,GSPT1,HECA,TBC1D9B,KIF5B,PPP4R2,NDUFS1,PPM1G,RAB7A,KBTBD2,HSPA8,VDAC2,KPNA3,YWHAE,SUGT1,BICD2,NUCKS1,PCNP,FMNL1,SOCS5,AQR,EIF5,DSTYK,PLOD3,GLRX5,SNRK,CBX5,APOLD1,IMMT,SAMD8,ZBTB11,RAB14,ADI1,CANX,RELL…
